# Supplementary material for: Payload distribution and capacity of mRNA lipid nanoparticles
Source: Nat Commun. 2022 Sep 23;13:5561. doi: 10.1038/s41467-022-33157-4 (PMC9508184; doi:10.1038/s41467-022-33157-4)
Supplement: Supplementary file 4 — Source Data [file 41467_2022_33157_MOESM4_ESM.xlsx]

## Sheet: Fig.2
	Figure. 2a					Figure. 2b													Figure. 2c							Figure. 2d							Figure. 2e							Figure. 2f							Figure. 2g
	mRNA LNP, mRNA & empty LNP					Left: Free mRNA				Middle: mRNA LNP				Right: Empty LNP					Yellow: Empty LNP		Red: Lipophilic complex		Blue: Non-lipophilic complex			Yellow: Empty LNP		Red: Loaded LNP		Green: mRNA			Green: mRNA		Red: Loaded LNP		Yellow: Non-specific binding of YOYO-1			Main figure				Inset figure				pH 4.0
	T (ms)	YOYO-1	TMR	Cy5		T (ms)	YOYO-1	TMR	Cy5	T (ms)	YOYO-1	TMR	Cy5	T (ms)	YOYO-1	TMR	Cy5		Cy5	TMR	Cy5	TMR	Cy5	TMR		Cy5	TMR	Cy5	TMR	Cy5	TMR		Cy5	YOYO-1	Cy5	YOYO-1	Cy5	YOYO-1		Histogram bin center	3-color	2-color TMR(+), Cy5(+)	2-color YOYO(-), Cy5(+)	Category	Number		Histogram bin center	Lipophilic complex	Empty LNP
	1049.9	0	0	4.60877		2950	0	1.80073	7.68307	5100	0	0	3.07031	3125	2.08156	1.80073	1.53185		2.62938	27.1143	2778.26	195	211.921	1.23321		1.73623	126.399	277.9	227.09	303.419	1.25104		554.64	234.404	473.804	1.75326	4.01408	82.8538		1	0	0	0	3-color	53118		1	0	0
	1050	0	0	1.53185		2950.1	0	1.80073	16.772	5100.1	2.08156	1.80073	1.53185	3125.1	4.30378	1.80073	6.14723		6.43423	537.439	3033.26	190.069	260.646	1.34934		3.74292	50.6518	484.536	1055.81	363.846	1.20332		965.837	172.737	1191.23	0.651856	1.64997	76.5036		1.12332	0	0	0	2-color TMR(+), Cy5(+)	59786		1.12332	0	0
	1050.1	0	0	7.68307		2950.2	0	7.24995	7.68307	5100.2	2.08156	0	4.60877	3125.2	0	3.61891	3.07031		2.73714	16.2496	392.769	117.058	511.468	0.645853		1.738	16.2634	196.523	140.782	228.837	0.38208		1969.09	242.866	239.172	0.639148	3.97669	17.4781		1.26186	0	0	0	2-color YOYO(-), Cy5(+)	60403		1.26186	0	0
	1050.2	0	0	1.53185		2950.3	0	3.61891	0	5100.3	2.08156	0	4.60877	3125.3	10.9697	7.24995	3.07031		2.01684	36.211	1231.08	138.814	132.93	0.584117		3.23594	252.844	6059.61	1969.17	201.305	0.395424		794.489	455.413	402.619	0.639281	2.76402	15.2558		1.41747	0	0	0				1.41747	0	0
	1050.3	0	1.80073	3.07031		2950.4	4.30378	0	4.60877	5100.4	2.08156	1.80073	1.53185	3125.4	0	5.43709	3.07031		2.90277	217.472	474.389	77.8115	195.427	1.25235		2.87171	21.6867	93.2475	39.8188	181.968	2.26856		1921.53	34.8338	441.193	1.72871	1.7376	17.4546		1.59228	0	0	0				1.59228	0	0
	1050.4	0	0	3.07031		2950.5	4.30378	0	7.68307	5100.5	0	0	6.14723	3125.5	2.08156	3.61891	12.2464		1.76361	111.817	1268.45	152.998	889.174	1.03265		2.66311	50.6451	184.205	36.2004	344.154	2.12823		674.136	278.132	2043.39	0.943792	1.95502	23.8634		1.78865	0	0	0				1.78865	0	0
	1050.5	0	0	1.53185		2950.6	2.08156	1.80073	4.60877	5100.6	0	5.43709	0	3125.6	0	5.43709	3.07031		2.16312	142.704	249.396	52.4063	221.542	1.18403		2.32974	402.215	454.071	401.346	198.105	1.28447		2825.34	928.435	992.603	0.808677	2.88642	15.2558		2.00923	0	0	0				2.00923	0	0
	1050.6	0	0	3.07031		2950.7	0	3.61891	3.07031	5100.7	0	1.80073	1.53185	3125.7	4.30378	3.61891	3.07031		2.30752	278.276	285.148	209.39	228.737	2.03077		2.29832	52.3328	158.958	52.3611	842.994	1.2287		3541.18	65.3816	2032.38	1.05259	3.62672	17.4781		2.25702	0	0	0				2.25702	0	0
	1050.7	0	0	1.53185		2950.8	0	3.61891	1.53185	5100.8	0	5.43709	3.07031	3125.8	6.526	1.80073	0		2.72794	23.4874	170.628	497.934	305.367	0.8266		3.13776	39.8014	601.754	270.594	128.298	1.01324		1036.07	677.605	171.199	1.69534	2.15582	181.281		2.53536	0	0	0				2.53536	0	0
	1050.8	0	1.80073	3.07031		2950.9	2.08156	1.80073	3.07031	5100.9	0	5.43709	1.53185	3125.9	2.08156	3.61891	3.07031		3.90458	112.249	1433.88	238.984	437.374	0.902261		2.97274	32.5689	2105.49	452.895	472.412	0.708648		880.595	139.98	675.412	0.932912	1.93883	15.2558		2.84804	0	0	0				2.84804	0	0
	1050.9	0	0	0		2951	2.08156	3.61891	3.07031	5101	0	1.80073	1.53185	3126	2.08156	5.43709	6.14723		2.84927	18.0816	1509.9	127.718	250.911	1.70654		2.96261	28.95	163.584	65.1934	207.174	1.06478		324.336	65.101	305.289	1.17897	2.22555	54.2712		3.19927	0	0	0				3.19927	0	0
	1051	0	0	3.07031		2951.1	0	0	7.68307	5101.1	2.08156	1.80073	3.07031	3126.1	0	3.61891	3.07031		2.56377	86.7861	128.027	702.911	82.3779	0.753431		2.08138	211.524	139.014	146.004	542.44	0.562305		323.394	74.2528	853.875	0.317365	3.39236	17.4781		3.59381	0	0	0				3.59381	0	0
	1051.1	0	0	3.07031		2951.2	0	3.61891	1.53185	5101.2	0	0	4.60877	3126.2	0	3.61891	6.14723		2.91084	41.6021	2320.62	313.619	80.9335	1.24745		3.69422	16.2634	511.437	179.905	126.525	0.661635		777.916	284.701	422.079	0.723401	3.55486	113.313		4.03702	0	0	0				4.03702	0	0
	1051.2	0	0	1.53185		2951.3	2.08156	1.80073	7.68307	5101.3	2.08156	1.80073	1.53185	3126.3	0	3.61891	3.07031		1.89598	12.6445	4247.82	191.866	494.351	1.31638		3.35372	18.0641	2346.73	2722.2	87.1252	0.202695		7839.91	111.531	270.426	0.592566	2.78282	17.4781		4.53488	0	0	0				4.53488	0	0
	1051.3	0	1.80073	1.53185		2951.4	2.08156	7.24995	7.68307	5101.4	4.30378	5.43709	3.07031	3126.4	4.30378	1.80073	0		3.07476	139.181	170.586	54.0819	204.249	0.540498		2.07923	101.133	4866.58	783.372	2807.02	0.750894		3422.84	374.069	154.036	0.733757	4.20068	26.2028		5.09414	0	0	0				5.09414	0	0
	1051.4	0	0	0		2951.5	6.526	0	6.14723	5101.5	2.08156	3.61891	3.07031	3126.5	0	1.80073	7.68307		2.25118	14.4627	285.688	46.9875	88.5933	1.1699		4.69726	200.448	1050.54	350.773	840.454	1.45325		515.668	203.727	1012.03	0.690055	2.62243	13.0336		5.72237	0	0	0				5.72237	0	0
	1051.5	2.08156	1.80073	6.14723		2951.6	2.08156	3.61891	10.7295	5101.6	0	1.80073	3.07031	3126.6	0	0	7.68307		3.14972	28.9446	376.908	438.494	169.471	2.37719		2.19555	72.0509	297.761	63.2886	198.762	1.44489		3039.05	52.1896	251.835	0.817869	3.27977	126.577		6.42807	0	0	0				6.42807	0	0
	1051.6	0	1.80073	0		2951.7	2.08156	7.24995	10.7295	5101.7	2.08156	1.80073	3.07031	3126.7	2.08156	0	1.53185		2.44305	101.311	295.809	21.6867	670.979	0.44927		1.9592	59.7505	1520.11	272.125	160.388	1.33484		9510.89	135.396	4814.13	0.790046	2.04641	176.987		7.22081	0	0	0				7.22081	0.00155731	0.026551
	1051.7	0	1.80073	3.07031		2951.8	4.30378	5.43709	10.7295	5101.8	2.08156	1.80073	6.14723	3126.8	2.08156	0	4.60877		2.06996	12593.7	191.911	108.373	697.785	0.707292		2.53309	186.341	240.876	156.915	585.254	1.22411		397.506	80.8483	3691.72	1.40336	2.95754	13.0336		8.11131	0	0	0				8.11131	0.00318333	0.0446569
	1051.8	0	1.80073	0		2951.9	4.30378	5.43709	15.2677	5101.9	0	0	1.53185	3126.9	2.08156	1.80073	1.53185		1.62101	228.454	764.188	86.5796	568.235	0.554463		2.45605	56.1195	3108.02	437.828	680.14	1.05957		3586.46	1167.37	164.979	2.07102	2.91626	26.2263		9.11163	0	0	0				9.11163	0.00654987	0.0663775
	1051.9	0	1.80073	1.53185		2952	2.08156	1.80073	9.20839	5102	6.526	3.61891	4.60877	3127	0	0	3.07031		2.85224	41.6237	174.012	86.8564	97.6176	0.872428		2.53268	30.6874	2616.16	1271.83	117.842	0.816892		1119.29	30.3366	157.306	0.468829	2.37016	74.2286		10.2353	0	0	0				10.2353	0.00304592	0.0208005
	1052	0	0	4.60877		2952.1	13.1743	0	21.2939	5102.1	2.08156	5.43709	0	3127.1	2.08156	1.80073	4.60877		3.12438	349.288	1907.73	2372.03	662.87	0.512262		2.15493	84.9965	254.698	165.623	140.705	1.31468		263.203	28.4478	3167.78	2.42643	2.44031	13.0336		11.4976	0	0	1.65555e-05				11.4976	0.00487805	0.0293113
	1052.1	0	0	3.07031		2952.2	15.373	1.80073	21.2939	5102.2	0	0	3.07031	3127.2	0	1.80073	3.07031		2.28405	37.9935	1065.39	66.9288	233.803	0.964323		2.47388	18.0816	1182.62	202.47	387.66	0.791333		275.367	151	333.949	1.91847	3.31478	17.4781		12.9155	3.7652e-05	3.34526e-05	0.000231777				12.9155	0.0098248	0.0481401
	1052.2	0	0	1.53185		2952.3	6.526	5.43709	21.2939	5102.3	2.08156	1.80073	4.60877	3127.3	2.08156	1.80073	0		1.80477	241.815	378.061	108.105	419.611	1.18746		2.83053	63.2215	4316.08	1177.93	414.041	1.00738		265.307	153.053	313.786	1.05847	3.56681	71.7669		14.5083	0.000150608	0.000133811	0.000446998				14.5083	0.0105806	0.041108
	1052.3	0	0	4.60877		2952.4	17.566	1.80073	33.3184	5102.4	0	1.80073	4.60877	3127.4	4.30378	5.43709	3.07031		1.91531	74.174	145.261	65.1387	201.587	0.919062		3.47881	104.95	430.746	138.745	502.893	1.06615		4861.67	1766.53	247.095	2.22565	1.91337	13.0336		16.2975	0.000225912	0.000234169	0.000496664				16.2975	0.0182068	0.0538906
	1052.4	0	0	4.60877		2952.5	17.566	5.43709	30.3223	5102.5	2.08156	1.80073	3.07031	3127.5	0	3.61891	3.07031		3.7032	479.722	497.142	140.32	229.594	1.03737		2.60136	14.4314	671.138	36.1999	230.948	0.744218		573.67	262.408	634.93	1.14156	2.31232	65.7317		18.3074	0.000395346	0.000351253	0.00109266				18.3074	0.0121379	0.0339117
	1052.5	0	1.80073	3.07031		2952.6	28.453	3.61891	31.8212	5102.6	0	3.61891	4.60877	3127.6	4.30378	3.61891	3.07031		2.17739	63.3084	8401.09	3392.51	339.216	0.561881		1.35768	88.561	932.325	708.327	143.587	2.34232		4915.55	108.957	1777.41	0.606454	4.10801	13.0336		20.5651	0.000771866	0.000735958	0.00203632				20.5651	0.0193748	0.0435726
	1052.6	0	3.61891	1.53185		2952.7	21.9343	10.8438	22.8028	5102.7	0	1.80073	6.14723	3127.7	4.30378	1.80073	0		2.95931	43.4377	975.002	88.5502	183.168	1.23843		2.10536	19.8823	263.802	173.505	85.6104	1.24798		18495.1	417.527	2042.78	1.77521	3.25999	17.4781		23.1013	0.00114839	0.00107048	0.0024171				23.1013	0.0276194	0.0529706
	1052.7	0	1.80073	4.60877		2952.8	28.453	1.80073	34.814	5102.8	0	1.80073	10.7295	3127.8	0	9.05019	1.53185		2.7053	88.6112	1080.55	312.65	492.91	0.897476		2.21877	90.4764	190.624	342.897	103.957	0.899183		187.568	168.602	548.678	3.08402	4.99537	23.9513		25.9502	0.00139312	0.00132138	0.00316209				25.9502	0.0285125	0.0447884
	1052.8	0	0	0		2952.9	15.373	7.24995	25.8156	5102.9	0	3.61891	3.07031	3127.9	0	1.80073	3.07031		3.6656	10.8263	1856.67	90.2833	387.143	2.0188		1.87167	45.21	532.711	236.107	227.099	2.18045		2146.54	58.8548	366.883	0.685831	2.4457	72.0482		29.1505	0.00193908	0.00180644	0.00385742				29.1505	0.0384518	0.0503417
	1052.9	0	0	1.53185		2953	34.997	7.24995	36.3078	5103	4.30378	3.61891	4.60877	3128	4.30378	5.43709	6.14723		2.30365	161.852	1056.29	2684.36	143.846	1.2181		2.87923	23.4883	381.298	569.875	243.329	1.57453		217.968	405.155	263.483	0.61218	2.57805	52.049		32.7455	0.00261682	0.00245877	0.00442031				32.7455	0.040055	0.043474
	1053	0	0	4.60877		2953.1	17.566	5.43709	34.814	5103.1	2.08156	1.80073	6.14723	3128.1	0	1.80073	3.07031		2.73441	39.813	3090.82	7688.68	662.532	0.66213		3.99623	208.022	356.455	1347.6	245.709	0.607381		2097.99	678.162	259.564	1.78454	2.55674	13.0336		36.7838	0.00357694	0.00341217	0.00579441				36.7838	0.0520783	0.0509661
	1053.1	0	0	0		2953.2	21.9343	5.43709	40.7794	5103.2	0	3.61891	3.07031	3128.2	2.08156	1.80073	4.60877		4.57306	192.721	834.082	66.9681	280.668	1.6474		3.75369	21.6314	1051.81	337.66	264.98	0.432772		993.758	135.861	2238.74	0.998026	2.59165	56.3527		41.3201	0.0056478	0.00535242	0.00842673				41.3201	0.0514371	0.044887
	1053.2	0	0	4.60877		2953.3	24.1097	7.24995	37.8	5103.3	4.30378	7.24995	6.14723	3128.3	2.08156	12.6307	1.53185		3.3922	45.2067	380.274	65.1045	202.522	1.84525		3.5194	124.771	9287.15	2221.51	330.224	1.05899		265.15	135.692	411.111	0.510729	3.84109	13.0336		46.4159	0.00978953	0.00931656	0.0125987				46.4159	0.0518035	0.0388736
	1053.3	0	1.80073	0		2953.4	15.373	0	39.2906	5103.4	2.08156	1.80073	3.07031	3128.4	0	1.80073	9.20839		5.24457	30.7454	2066.69	979.913	1484.44	1.14903		2.33975	103.091	421.764	123.1	105.454	0.785877		263.464	58.7156	906.747	1.87416	3.70909	13.0336		52.1401	0.0132912	0.0125113	0.0167872				52.1401	0.0592923	0.0409109
	1053.4	0	0	1.53185		2953.5	15.373	3.61891	33.3184	5103.5	2.08156	0	0	3128.5	0	10.8438	1.53185		2.91642	448.44	412.979	56.1136	614.966	1.06791		3.10917	18.0641	511.773	373.349	372.146	0.624661		808.599	155.147	1837.39	0.93516	9.27318	28.3078		58.5702	0.021104	0.0198709	0.0256113				58.5702	0.0556052	0.035949
	1053.5	0	0	0		2953.6	15.373	1.80073	24.31	5103.6	0	1.80073	1.53185	3128.6	0	0	9.20839		3.34458	372.025	328.003	498.694	126.518	0.959604		2.80219	70.5551	1418.36	402.154	559.475	1.42429		2748.95	1370.54	1808.5	0.678682	4.07033	26.2256		65.7933	0.0281449	0.0263774	0.0328461				65.7933	0.0527196	0.0308557
	1053.6	0	1.80073	1.53185		2953.7	13.1743	0	27.3195	5103.7	4.30378	0	4.60877	3128.7	2.08156	7.24995	4.60877		3.79064	36.1936	968.917	137.037	258.519	0.376432		2.34173	133.553	4226.95	845.488	331.52	0.770236		704.506	43.6993	3468.51	0.75519	1.4397	15.2558		73.9072	0.0351293	0.0334861	0.0393855				73.9072	0.0523073	0.0287198
	1053.7	0	0	4.60877		2953.8	13.1743	0	22.8028	5103.8	0	3.61891	1.53185	3128.8	6.526	1.80073	1.53185		3.64515	343.054	394.523	72.2559	430.974	0.939209		1.82417	12.6445	99.0737	104.579	160.222	0.876191		198.512	273.848	776.946	0.787547	2.22723	249.561		83.0218	0.045446	0.0427692	0.049385				83.0218	0.0484828	0.0234621
	1053.8	0	0	3.07031		2953.9	8.74822	1.80073	33.3184	5103.9	0	3.61891	1.53185	3128.9	0	12.6307	4.60877		2.05414	56.0639	384.46	99.387	32.0168	1.2827		1.88241	39.8002	420.683	68.732	515.085	0.759456		227.486	201.517	567.828	1.614	2.94798	50.3703		93.2603	0.0491735	0.0469508	0.0515372				93.2603	0.0473148	0.0195189
	1053.9	0	0	3.07031		2954	6.526	5.43709	28.8218	5104	4.30378	1.80073	4.60877	3129	0	5.43709	1.53185		1.46688	667.275	236.821	108.525	468.408	0.825007		2.23595	12.6445	673.371	180.1	275.367	0.960643		720.541	109.104	1112.76	0.566735	2.19814	142.421		104.762	0.056911	0.0540762	0.0580269				104.762	0.0431925	0.0174487
	1054	0	1.80073	3.07031		2954.1	8.74822	0	9.20839	5104.1	0	1.80073	1.53185	3129.1	0	3.61891	3.07031		3.23795	110.297	237.772	45.1537	379.69	0.704923		2.59134	217.36	531.066	41.6195	139.011	1.4632		1745.2	115.833	1298.33	1.27713	2.46406	37.0553		117.681	0.0584548	0.0562172	0.0583084				117.681	0.0382228	0.0146228
	1054.1	0	1.80073	4.60877		2954.2	4.30378	0	21.2939	5104.2	2.08156	0	7.68307	3129.2	0	3.61891	6.14723		2.10592	88.6986	269.156	75.9576	139.029	0.545393		1.99523	28.9626	1312.68	604.765	291.679	1.34725		205.86	13.0336	227.515	1.66897	2.64551	32.6116		132.194	0.0625212	0.0598133	0.0606592				132.194	0.0348792	0.0114682
	1054.2	0	0	3.07031		2954.3	6.526	3.61891	7.68307	5104.3	4.30378	1.80073	4.60877	3129.3	2.08156	5.43709	4.60877		5.15206	304.543	761.502	610.568	370.154	0.537032		2.60848	34.3944	973.837	536.218	302.707	1.9728		2614.77	520.357	468.843	0.657099	2.37824	32.7516		148.497	0.0621258	0.0593283	0.060593				148.497	0.0296347	0.00943086
	1054.3	0	3.61891	3.07031		2954.4	4.30378	1.80073	10.7295	5104.4	0	0	1.53185	3129.4	2.08156	1.80073	4.60877		3.20016	30.6545	523.727	159.667	327.776	0.582193		2.62709	36.1883	386.538	229.616	151.454	1.04114		705.146	284.717	2115.15	1.19386	1.57856	39.2776		166.81	0.0597538	0.0575218	0.0566694				166.81	0.0254437	0.00598055
	1054.4	0	0	4.60877		2954.5	10.9697	1.80073	7.68307	5104.5	0	0	1.53185	3129.5	2.08156	1.80073	4.60877		3.3586	74.1682	505.518	77.6347	391.36	0.68277		1.7159	86.747	67.189	18.0641	1024.67	1.12919		200.875	24.0041	356.979	0.441872	2.73781	17.4781		187.382	0.0580782	0.0566688	0.0546993				187.382	0.0238635	0.00578339
	1054.5	2.08156	0	6.14723		2954.6	0	1.80073	4.60877	5104.6	0	0	6.14723	3129.6	2.08156	5.43709	3.07031		3.38178	800.834	62.6824	142.088	266.78	1.188		4.60599	43.4435	131.08	244.56	698.537	0.583542		567.816	197.191	564.518	1.43109	2.02377	78.5735		210.49	0.0529764	0.0517178	0.049236				210.49	0.0192603	0.00499474
	1054.6	0	0	3.07031		2954.7	2.08156	1.80073	10.7295	5104.7	0	1.80073	3.07031	3129.7	0	1.80073	3.07031		3.84393	23.4617	1327.42	329.813	594.188	2.87575		3.39255	25.3315	263.455	396.043	693.873	0.710868		561.702	23.8634	1996.12	0.576313	2.97496	205.95		236.449	0.0496818	0.0488074	0.0462725				236.449	0.0167182	0.00374606
	1054.7	0	3.61891	3.07031		2954.8	6.526	3.61891	4.60877	5104.8	2.08156	0	4.60877	3129.8	2.08156	0	1.53185		2.48392	14.4627	337.621	54.3003	508.408	1.99989		2.83834	57.8948	386.02	805.279	204.191	1.39275		479.055	133.26	215.199	1.51162	1.28013	47.9379		265.609	0.0459919	0.0452949	0.0422661				265.609	0.0139471	0.00276025
	1054.8	0	0	7.68307		2954.9	0	7.24995	3.07031	5104.9	0	0	3.07031	3129.9	0	3.61891	6.14723		2.66513	113.651	557.195	32.5609	581.739	2.07287		1.71916	25.2961	2803.83	552.177	291.614	1.20533		573.2	315.43	639.769	1.25456	2.83808	280.115		298.365	0.0422456	0.0424849	0.0390875				298.365	0.0115424	0.00213591
	1054.9	0	0	1.53185		2955	4.30378	1.80073	7.68307	5105	0	5.43709	0	3130	2.08156	3.61891	3.07031		2.90603	227.644	286.9	1028.76	64.2255	1.84963		5.74729	14.4627	429.405	251.591	427.427	0.991164		259.367	89.5256	289.498	0.822259	2.57988	97.9932		335.16	0.0369366	0.0376175	0.0340877				335.16	0.00948128	0.00180731
	1055	0	1.80073	4.60877		2955.1	2.08156	12.6307	6.14723	5105.1	2.08156	1.80073	1.53185	3130.1	2.08156	5.43709	3.07031		3.7352	1677.27	3380.33	654.648	241.873	1.50853		3.12794	32.5514	2505.11	556.262	326.228	0.764992		1087.99	50.0846	207.876	0.481941	3.03194	41.3591		376.494	0.0334538	0.0341552	0.0308263				376.494	0.00758044	0.00105152
	1055.1	0	0	4.60877		2955.2	4.30378	5.43709	7.68307	5105.2	0	1.80073	1.53185	3130.2	2.08156	5.43709	6.14723		3.15181	34.2175	340.572	63.3335	394.16	1.85058		3.31653	41.4804	125.525	213.106	143.526	0.893284		3301.24	194.751	248.464	1.96559	2.31665	37.144		422.924	0.0284084	0.0296558	0.0261411				422.924	0.00668728	0.00101866
	1055.2	0	0	0		2955.3	2.08156	0	6.14723	5105.3	0	1.80073	0	3130.3	6.526	3.61891	1.53185		2.32461	104.451	154.383	28.9505	181.723	0.820217		3.29926	19.8998	1498.12	394.307	284.106	1.51391		641.288	24.0033	379.351	1.09019	1.95865	24.0033		475.081	0.0243609	0.0255578	0.0223664				475.081	0.00492385	0.000788644
	1055.3	0	0	4.60877		2955.4	2.08156	1.80073	13.7591	5105.4	0	10.8438	6.14723	3130.4	2.08156	3.61891	7.68307		3.62	192.978	340.203	181.425	122.095	0.894413		2.53884	52.4519	541.111	606.904	206.159	0.865891		183.044	155.527	1617.26	2.33649	2.58822	17.4781		533.67	0.0211981	0.0230489	0.0194196				533.67	0.00384748	0.000657203
	1055.4	0	0	3.07031		2955.5	4.30378	0	6.14723	5105.5	2.08156	1.80073	6.14723	3130.5	0	0	3.07031		2.95557	36.1361	799.9	28.9187	243.629	1.59666		1.66757	10.8263	975.749	420.954	634.551	0.889794		651.4	71.802	164.931	1.01439	2.91002	30.5059		599.484	0.0189578	0.0207574	0.0172674				599.484	0.00304592	0.000558623
	1055.5	2.08156	0	0		2955.6	6.526	1.80073	7.68307	5105.6	0	1.80073	3.07031	3130.6	0	5.43709	6.14723		2.01227	233.045	2816.47	151.187	274.831	0.826696		3.69949	10.8263	707.755	88.5652	42.7646	0.884002		225.888	54.5283	1043.85	0.415118	2.07925	23.8634		673.415	0.0150232	0.016626	0.0139231				673.415	0.0028398	0.000525762
	1055.6	0	0	1.53185		2955.7	2.08156	1.80073	3.07031	5105.7	0	3.61891	3.07031	3130.7	4.30378	3.61891	3.07031		2.74392	25.2752	2380.45	48.8875	88.7687	1.43432		1.94945	43.3698	688.582	400.856	174.475	0.843023		1637.01	102.772	690.699	2.35145	1.95719	19.5596		756.463	0.0122369	0.0139832	0.0113571				756.463	0.00233597	0.000295741
	1055.7	2.08156	0	0		2955.8	2.08156	3.61891	4.60877	5105.8	0	5.43709	3.07031	3130.8	0	1.80073	6.14723		1.93544	93.9873	493.271	205.507	267.149	1.52295		1.98876	70.5411	845.808	149.968	155.766	0.641001		1456.29	132.844	2289.5	0.873109	2.38093	37.0561		849.753	0.00999661	0.0121935	0.00920484				849.753	0.0013741	0.000131441
	1055.8	0	1.80073	3.07031		2955.9	4.30378	1.80073	7.68307	5105.9	6.526	1.80073	7.68307	3130.9	2.08156	1.80073	7.68307		2.17515	90.2122	556.509	1354.74	152.983	0.944006		2.64099	128.099	545.534	166.08	169.282	0.805274		1569.01	102.507	2266.18	1.60352	1.63067	1490.6		954.548	0.00786927	0.00958418	0.0072513				954.548	0.00151151	0.000230021
	1055.9	0	0	1.53185		2956	2.08156	0	3.07031	5106	4.30378	1.80073	4.60877	3131	2.08156	3.61891	0		3.25019	12.6445	1163.68	59.7616	1062.3	1.50067		4.25122	36.1866	247.713	584.648	1247.89	2.15712		241.297	45.8043	211.941	0.703899	1.57026	67.6909		1072.27	0.00536541	0.00694142	0.00503286				1072.27	0.00116798	6.57203e-05
	1056	0	0	1.53185		2956.1	0	5.43709	6.14723	5106.1	0	3.61891	4.60877	3131.1	0	5.43709	4.60877		1.53361	28.9254	1019.08	57.9192	848.873	0.618866		4.33933	63.3398	543.596	115.691	108.276	1.13903		966.409	76.0707	497.212	1.37152	1.54377	19.6124		1204.5	0.00495124	0.00640618	0.00466864				1204.5	0.000618344	0.000197161
	1056.1	0	0	4.60877		2956.2	6.526	3.61891	3.07031	5106.2	2.08156	0	9.20839	3131.2	4.30378	5.43709	6.14723		1.77006	195.89	2058.29	153.242	178.877	0.713187		3.64261	14.4627	242.583	241.517	170.592	0.971897		294.048	324.193	316.444	1.53341	2.99261	28.3078		1353.05	0.00335103	0.00475028	0.00312898				1353.05	0.000595443	3.28601e-05
	1056.2	0	0	4.60877		2956.3	2.08156	0	7.68307	5106.3	4.30378	0	7.68307	3131.3	2.08156	0	7.68307		4.1392	126.725	281.073	1400.92	180.374	0.419001		3.37907	27.1318	91.6966	128.386	1208.75	1.42577		366.549	21.7818	168.986	1.67622	2.86296	43.722		1519.91	0.00289921	0.00411468	0.00264888				1519.91	0.000618344	0
	1056.3	0	0	1.53185		2956.4	2.08156	1.80073	7.68307	5106.4	0	0	3.07031	3131.4	2.08156	0	7.68307		3.08677	2292.06	197.783	1513.34	535.603	1.13264		1.74285	16.2496	602.342	1267.02	107.106	1.03788		298.971	236.556	48.8935	1.29631	2.76693	13.0336		1707.35	0.0018826	0.00327836	0.0018211				1707.35	0.000412229	3.28601e-05
	1056.4	0	0	1.53185		2956.5	4.30378	1.80073	3.07031	5106.5	2.08156	1.80073	1.53185	3131.5	2.08156	0	9.20839		3.29989	216.915	1255.62	77.793	294.512	0.838905		4.26959	37.9524	141.522	236.915	119.313	1.10949		1259.85	780.824	351.008	0.989648	7.16121	199.014		1917.91	0.00133665	0.00252567	0.00130788				1917.91	0.000366426	3.28601e-05
	1056.5	0	1.80073	1.53185		2956.6	2.08156	3.61891	4.60877	5106.6	2.08156	0	3.07031	3131.6	0	1.80073	1.53185		3.72109	270.399	748.984	37.9702	269.5	1.36541		2.8843	221.676	196.639	27.1318	426.217	1.38169		643.356	45.6636	796.169	1.08572	3.11175	63.1601		2154.43	0.00107308	0.00217442	0.00105955				2154.43	0.000206115	0
	1056.6	0	0	1.53185		2956.7	4.30378	3.61891	12.2464	5106.7	2.08156	0	6.14723	3131.7	2.08156	5.43709	1.53185		3.9608	214.027	1148.41	342.35	235.999	0.839393		2.35863	10.8263	1253.43	430.871	183.667	1.25069		161.898	28.1672	456.914	1.17489	3.28953	26.0856		2420.13	0.00056478	0.00142174	0.000645663				2420.13	0.000206115	0
	1056.7	0	1.80073	4.60877		2956.8	2.08156	0	4.60877	5106.8	0	3.61891	4.60877	3131.8	0	5.43709	1.53185		2.9759	326.791	618.086	43.4065	166.87	0.880411		2.24756	14.4627	427.233	509.747	331.535	0.410763		237.168	185.882	265.83	0.698213	2.56742	192.606		2718.59	0.000414172	0.00132138	0.000413887				2718.59	9.16065e-05	9.85804e-05
	1056.8	2.08156	1.80073	0		2956.9	6.526	1.80073	6.14723	5106.9	0	1.80073	4.60877	3131.9	0	7.24995	3.07031		3.506	43.4377	752.728	41.5825	215.86	1.48479		2.90764	50.6618	1322.08	406.772	119.481	1.69616		870.588	150.989	328.989	1.33004	1.67052	56.7726		3053.86	0.000338868	0.000970127	0.000331109				3053.86	4.58033e-05	0
	1056.9	0	0	1.53185		2957	8.74822	0	10.7295	5107	0	0	6.14723	3132	2.08156	3.61891	1.53185		2.1681	12.6445	429.484	30.7321	264.029	1.97843		2.03707	19.8998	373.598	23.4996	4483.03	0.533044		12842	1520.96	830.329	0.593192	4.0261	109.052		3430.47	0.000207086	0.000602148	0.000198666				3430.47	4.58033e-05	0
	1057	0	1.80073	3.07031		2957.1	2.08156	0	12.2464	5107.1	2.08156	5.43709	6.14723	3132.1	4.30378	0	7.68307		2.48679	48.8637	2057.97	92.0284	332.58	1.55286		3.3978	76.0259	3797.23	1709.51	211.977	1.61597		169.298	15.2558	722.303	0.389579	3.85551	17.4781		3853.53	0.000169434	0.000485063	0.00018211				3853.53	9.16065e-05	0
	1057.1	0	0	3.07031		2957.2	15.373	1.80073	19.7833	5107.2	2.08156	1.80073	0	3132.2	4.30378	5.43709	3.07031		2.463	12.6445	1382.02	1862.44	198.363	0.743281		1.56202	43.3299	307.319	48.8615	177.213	1.74667		948.939	269.13	84.0283	1.09777	3.11304	76.4743		4328.76	5.6478e-05	0.000485063	6.62219e-05				4328.76	2.29016e-05	0
	1057.2	0	0	3.07031		2957.3	15.373	3.61891	21.2939	5107.3	2.08156	1.80073	7.68307	3132.3	2.08156	3.61891	3.07031		2.21484	83.0882	1717.68	81.3212	620.638	1.26741		4.59418	19.8685	288.528	128.428	219.608	0.549065		345.591	15.2558	755.882	1.11501	1.47525	21.8346		4862.6	9.41301e-05	0.000367979	0.000115888				4862.6	2.29016e-05	0
	1057.3	0	0	3.07031		2957.4	4.30378	1.80073	7.68307	5107.4	2.08156	3.61891	1.53185	3132.4	2.08156	9.05019	6.14723		2.32235	219.25	1519.61	162.017	311.033	0.83749		2.41688	28.95	1854.13	361.873	257.928	0.402521		272.719	15.2558	81.015	1.12791	3.34022	32.6116		5462.28	1.8826e-05	0.000100358	1.65555e-05				5462.28	2.29016e-05	3.28601e-05
	1057.4	0	0	3.07031		2957.5	10.9697	1.80073	15.2677	5107.5	4.30378	7.24995	4.60877	3132.5	2.08156	1.80073	6.14723		3.11077	36.1308	374.148	928.443	241.011	0.803144		4.12271	34.3433	1186.01	174.955	521.003	0.580625		1061.77	1030.38	366.391	2.45082	3.00702	43.4179		6135.91	3.7652e-05	0.000150537	6.62219e-05				6135.91	0	3.28601e-05
	1057.5	2.08156	0	1.53185		2957.6	2.08156	5.43709	9.20839	5107.6	6.526	0	3.07031	3132.6	0	3.61891	3.07031		2.53643	12.6445	482.685	50.6451	225.913	0.768618		2.63811	159.172	647.376	72.387	261.126	0.445698		6464.52	105.01	367.28	1.87094	5.15462	28.3078		6892.61	1.8826e-05	0.000250895	1.65555e-05				6892.61	2.29016e-05	0
	1057.6	0	0	6.14723		2957.7	4.30378	3.61891	6.14723	5107.7	2.08156	1.80073	4.60877	3132.7	2.08156	1.80073	6.14723		2.84734	496.051	267.845	1451.4	377.895	0.890815		3.7304	57.8271	379.093	328.729	319.509	0.960416		762.698	564.429	2395.33	2.56484	2.77048	148.399		7742.64	0	3.34526e-05	1.65555e-05				7742.64	4.58033e-05	0
	1057.7	0	1.80073	1.53185		2957.8	6.526	1.80073	13.7591	5107.8	0	5.43709	3.07031	3132.8	0	10.8438	6.14723		2.41414	21.7126	233.771	34.3359	483.628	1.94343		1.92837	23.4959	891.555	963.374	117.55	1.74929		115.945	109.116	1498.74	1.12769	2.2089	303.711		8697.49	1.8826e-05	0.000100358	1.65555e-05				8697.49	0	0
	1057.8	0	0	3.07031		2957.9	8.74822	1.80073	10.7295	5107.9	4.30378	3.61891	6.14723	3132.9	0	1.80073	1.53185		2.77007	30.7686	550.561	54.3299	1119.55	0.839437		1.96893	23.4996	1088.36	214.694	86.826	0.805533		2050.43	889.745	423.509	1.59093	2.05136	17.4546		9770.1	1.8826e-05	5.0179e-05	1.65555e-05				9770.1	0	0
	1057.9	0	0	6.14723		2958	4.30378	0	6.14723	5108	2.08156	7.24995	3.07031	3133	6.526	7.24995	3.07031		3.6237	131.671	433.609	763.973	569.035	0.839456		2.06157	14.4627	137.583	151.612	301.485	2.01662		397.595	120.371	1495.19	0.751574	2.48142	54.4111		10975	0	3.34526e-05	0				10975	0	0
	1058	2.08156	0	4.60877		2958.1	8.74822	1.80073	7.68307	5108.1	2.08156	5.43709	6.14723	3133.1	2.08156	1.80073	0		1.62188	19.8823	906.579	631.095	260.971	1.51042		3.09739	120.967	117.547	536.555	116.154	1.65763		1835.76	516.05	353.478	0.899884	2.38368	19.6768		12328.5	0	3.34526e-05	0				12328.5	0	0
	1058.1	2.08156	1.80073	3.07031		2958.2	13.1743	0	15.2677	5108.2	2.08156	0	7.68307	3133.2	2.08156	5.43709	6.14723		4.0923	19.8823	388.394	32.5689	236.802	1.5929		2.81257	88.6651	342.737	106.55	107.052	1.98764		1456.29	132.844	134.402	0.421521	3.75586	24.0041		13848.9	0	0	0				13848.9	2.29016e-05	0
	1058.2	0	0	0		2958.3	26.2793	7.24995	24.31	5108.3	2.08156	0	7.68307	3133.3	0	9.05019	1.53185		3.22685	110.424	315.92	77.6014	166.591	0.916231		3.08687	18.0641	495.753	775.292	2365.91	2.00235		860.671	230.08	368.696	1.04594	5.35938	45.6629		15556.8	0	1.67263e-05	0				15556.8	0	0
	1058.3	0	0	3.07031		2958.4	26.2793	12.6307	37.8	5108.4	4.30378	9.05019	0	3133.4	0	10.8438	9.20839		4.16781	18.0641	2009.09	115.745	325.543	0.932242		2.06515	14.4314	673.368	436.649	453.393	2.20005		2149.48	48.0251	4513.95	1.60559	1.88157	98.2856		17475.3	1.8826e-05	5.0179e-05	1.65555e-05				17475.3	2.29016e-05	0
	1058.4	0	0	4.60877		2958.5	17.566	7.24995	48.291	5108.5	0	5.43709	4.60877	3133.5	0	5.43709	6.14723		3.73636	667.275	2266.95	3792.92	459.242	1.79358		1.78315	19.8998	673.476	822.104	209.615	1.73277		398.754	166.409	652.546	0.595063	2.56762	67.6909		19630.4	0	0	0				19630.4	0	0
	1058.5	0	0	7.68307		2958.6	19.753	10.8438	43.7521	5108.6	2.08156	5.43709	10.7295	3133.6	4.30378	10.8438	12.2464		1.86955	418.662	127.85	207.958	3072.85	1.31964		2.70595	88.6501	311.761	144.712	186.54	1.94137		11011.5	175.216	678.198	0.903714	2.5501	41.3598		22051.3	0	1.67263e-05	0				22051.3	0	0
	1058.6	2.08156	0	3.07031		2958.7	2.08156	3.61891	28.8218	5108.7	2.08156	1.80073	4.60877	3133.7	0	17.9704	9.20839		2.61508	25.3315	546.157	1151.94	379.158	0.928288		3.92711	12.6445	733.972	179.864	164.591	0.653151		3662.34	113.681	247.55	0.703251	1.59026	15.2558		24770.8	0	0	0				24770.8	0	0
	1058.7	0	0	6.14723		2958.8	19.753	3.61891	22.8028	5108.8	0	1.80073	1.53185	3133.8	2.08156	39.2107	19.7833		2.36128	106.798	3083.68	215.935	357.756	0.849192		2.50579	185.902	273.491	286.635	120.816	0.957695		2038.66	148.388	771.434	0.674216	2.86516	87.3853		27825.6	0	1.67263e-05	0				27825.6	0	0
	1058.8	0	3.61891	6.14723		2958.9	8.74822	1.80073	4.60877	5108.9	0	1.80073	3.07031	3133.9	2.08156	42.7863	12.2464		1.76594	45.113	906.664	86.7206	352.818	1.94543		2.06997	14.4627	264.016	34.3817	287.145	0.868434		267.458	54.4111	352.55	1.58597	2.33649	219.055		31257.2	0	0	0				31257.2	0	0
	1058.9	0	0	3.07031		2959	6.526	5.43709	6.14723	5109	0	0	6.14723	3134	4.30378	25.0923	24.31		4.38842	28.8866	745.653	274.942	228.869	0.89123		2.54709	30.7194	345.337	39.8014	602.314	1.75103		256.665	54.4111	830.143	1.0446	2.26286	13.0336		35111.9	0	0	0				35111.9	0	0
	1059	0	1.80073	1.53185		2959.1	2.08156	0	4.60877	5109.1	0	3.61891	6.14723	3134.1	2.08156	48.2696	36.3078		2.44743	68.7025	1373.1	84.8613	221.209	0.28653		2.34455	19.877	1026.6	400.724	193.727	0.849999		2958.09	567.629	1463.07	1.46199	3.87504	32.8394		39442.1	0	0	0				39442.1	0	0
	1059.1	0	0	3.07031		2959.2	6.526	3.61891	10.7295	5109.2	4.30378	1.80073	4.60877	3134.2	2.08156	39.2107	43.7521		2.52951	10.8263	452.948	309.947	359.979	1.38824		2.80655	23.5129	206.697	45.2326	207.252	0.695475		3384.3	130.828	434.077	1.23169	3.31295	34.8338		44306.2	0	0	0				44306.2	0	0
	1059.2	0	1.80073	4.60877		2959.3	0	3.61891	6.14723	5109.3	0	3.61891	4.60877	3134.3	4.30378	39.2107	25.8156		3.58824	10.8263	98.9777	57.8803	84.0236	0.697349		3.36636	66.9373	426.436	168.253	386.572	1.64049		301.823	74.2462	243.015	1.61268	2.18548	58.6973		49770.2	0	0	0				49770.2	0	0
	1059.3	0	1.80073	1.53185		2959.4	6.526	3.61891	4.60877	5109.4	4.30378	0	6.14723	3134.4	0	25.0923	16.772		2.61073	19.8998	1052.09	218.093	355.056	0.550427		1.00521	27.0801	2507.92	312.2	50.4086	0.600799		265.307	153.053	289.875	0.326736	3.52639	17.4781		55908.1	0	0	0				55908.1	0	0
	1059.4	0	0	4.60877		2959.5	2.08156	3.61891	3.07031	5109.5	0	3.61891	0	3134.5	4.30378	28.6376	21.2939		2.61679	137.374	508.824	294.425	1463.82	0.648839		1.85258	19.877	74.9811	14.4627	139.274	0.720287		1699.98	63.1586	2086.23	0.605887	2.43299	15.2558		62802.9	0	0	0				62802.9	0	0
	1059.5	0	1.80073	1.53185		2959.6	4.30378	3.61891	4.60877	5109.6	0	1.80073	4.60877	3134.6	6.526	21.5366	25.8156		3.12129	70.6057	1919.07	102.905	557.965	0.538777		3.11332	317.891	452.804	343.9	1083.08	1.18223		267.208	87.0946	279.172	0.92687	2.25745	72.0468		70548	0	0	0				70548	0	0
	1059.6	0	0	1.53185		2959.7	0	3.61891	3.07031	5109.7	2.08156	1.80073	3.07031	3134.7	0	26.8663	21.2939		3.31406	179.968	240.989	147.37	182.359	1.53655		2.47947	70.6179	450.427	90.3284	511.544	1.2055		2999.05	146.346	444.808	1.20196	2.70552	52.4284		79248.3	0	0	0				79248.3	0	0
	1059.7	0	0	6.14723		2959.8	2.08156	0	7.68307	5109.8	4.30378	1.80073	4.60877	3134.8	0	23.3158	12.2464		3.47194	16.2496	2455.67	88.6431	44.2282	0.868943		3.15953	61.5248	56.4515	169.998	157.243	1.57999		1054.05	17.4781	1988.8	1.79358	2.00461	100.216		89021.5	0	0	0				89021.5	0	0
	1059.8	0	0	0		2959.9	4.30378	0	4.60877	5109.9	4.30378	5.43709	0	3134.9	4.30378	19.7548	6.14723		3.24453	74.2064	284.923	236.004	530.202	0.283173		2.26801	14.4627	3306.32	750.193	339.501	0.907298		1373.9	36.9154	763.42	0.733585	2.40718	115.746		100000	0	0	0				100000	0	0
	1059.9	0	0	4.60877		2960	0	0	6.14723	5110	2.08156	3.61891	3.07031	3135	0	17.9704	6.14723		3.49283	111.784	292.714	30.7459	116.193	2.66911		3.72401	34.3433	137.316	86.876	219.442	0.801088		161.992	78.7083	898.813	0.746415	2.32791	148.622
	1060	0	0	4.60877		2960.1	6.526	1.80073	4.60877	5110.1	0	5.43709	0	3135.1	6.526	10.8438	10.7295		2.41159	12.6445	438.643	95.7648	434.305	0.850377		2.45274	14.4314	227.206	235.888	300.588	1.07637		139.036	164.24	148.16	0.875835	2.49708	45.6629
	1060.1	0	0	3.07031		2960.2	6.526	0	4.60877	5110.2	2.08156	7.24995	7.68307	3135.2	0	7.24995	7.68307		1.60443	187.774	353.856	614.518	962.937	0.801461		3.81476	268.47	54.9472	79.5456	350.987	2.35351		376.514	192.651	367.08	1.42991	2.62149	30.4773
	1060.2	0	1.80073	3.07031		2960.3	4.30378	3.61891	3.07031	5110.3	0	1.80073	4.60877	3135.3	0	7.24995	1.53185		4.91231	21.6488	2195.83	165.46	150.713	1.31161		2.73446	93.969	1868.21	526.952	168.275	0.571896		342.929	223.059	76.2489	1.06526	4.91411	17.4781
	1060.3	0	0	3.07031		2960.4	6.526	0	4.60877	5110.4	4.30378	3.61891	4.60877	3135.4	2.08156	3.61891	1.53185		2.27489	110.206	563.281	138.574	553.813	1.41785		1.70065	95.9099	658.491	104.958	326.762	0.826555		365.48	159.281	76.4415	1.77332	3.42627	91.627
	1060.4	0	0	7.68307		2960.5	6.526	9.05019	3.07031	5110.5	2.08156	0	4.60877	3135.5	0	0	3.07031		4.36501	739.904	304.852	283.528	247.513	1.32345		2.78303	41.6269	329.076	30.7512	160.451	0.810892		546.365	26.0856	1147.6	0.686626	2.34598	56.7747
	1060.5	0	1.80073	3.07031		2960.6	2.08156	1.80073	1.53185	5110.6	2.08156	0	3.07031	3135.6	4.30378	7.24995	1.53185		4.32202	14.4314	288.556	421.282	278.605	0.483114		3.00914	61.455	814.169	326.017	88.3182	1.45226		688.015	266.998	552.115	1.24056	3.60498	15.2558
	1060.6	0	0	0		2960.7	4.30378	3.61891	4.60877	5110.7	0	1.80073	1.53185	3135.7	0	7.24995	3.07031		3.56559	23.5134	658.013	351.7	254.26	1.50374		2.41508	28.9325	642.752	189.442	576.053	1.20152		2215.01	752.089	956.353	1.2258	3.48008	84.9596
	1060.7	0	0	3.07031		2960.8	6.526	3.61891	7.68307	5110.8	2.08156	0	3.07031	3135.8	0	1.80073	3.07031		3.33597	97.4367	733.579	205.695	335.052	0.658418		2.0537	43.4078	816.321	32.5689	77.9017	0.801416		120.735	83.0867	382.571	0.443968	3.61868	15.2324
	1060.8	2.08156	0	1.53185		2960.9	4.30378	0	1.53185	5110.9	2.08156	1.80073	0	3135.9	0	3.61891	1.53185		2.88671	41.6481	848.861	90.512	239.573	1.39621		3.06142	18.0816	1346.34	742.928	177.487	2.48149		2353.34	293.15	287.812	1.17139	2.759	48.0081
	1060.9	0	0	0		2961	8.74822	0	4.60877	5111	2.08156	1.80073	6.14723	3136	2.08156	3.61891	3.07031		2.57509	16.2634	224.423	12.6445	176.913	1.81551		4.15906	12.6445	758.347	189.347	667.964	0.952423		671.204	122.466	2280.92	2.41053	1.81679	30.3894
	1061	0	0	3.07031		2961.1	0	3.61891	6.14723	5111.1	2.08156	0	6.14723	3136.1	0	1.80073	0		2.38713	23.4816	1260.6	131.517	235.206	2.23218		1.94068	28.9367	226.323	201.234	268.927	1.38418		1045.96	127.997	569.111	0.554941	3.27451	19.6475
	1061.1	0	0	1.53185		2961.2	4.30378	1.80073	3.07031	5111.2	0	1.80073	1.53185	3136.2	0	1.80073	4.60877		2.24614	47.0437	396.683	540.32	358.499	1.53928		2.93629	56.1301	2266.84	513.343	91.6056	2.16799		202.805	393.947	755.658	0.734518	3.03238	78.4343
	1061.2	0	0	3.07031		2961.3	2.08156	3.61891	1.53185	5111.3	2.08156	3.61891	3.07031	3136.3	2.08156	3.61891	4.60877		2.28017	366.435	10535.6	549.044	251.568	1.87611		4.08284	339.978	389.344	760.109	204.855	1.78043		794.489	455.413	1453.11	0.607515	2.01547	145.955
	1061.3	0	0	3.07031		2961.4	4.30378	3.61891	3.07031	5111.4	0	1.80073	7.68307	3136.4	4.30378	5.43709	1.53185		4.52662	801.494	1560.84	429.063	296.413	1.0755		3.81291	28.8737	277.965	77.7977	68.7206	0.654058		2028.76	690.899	1492.72	1.7763	4.76679	17.4781
	1061.4	0	1.80073	3.07031		2961.5	0	1.80073	3.07031	5111.5	4.30378	1.80073	3.07031	3136.5	0	1.80073	0		1.46616	124.778	491.682	376.954	392.704	2.08139		3.16618	12.6445	2063.57	1162.92	438.22	0.978264		1174.75	111.746	978.29	0.764711	2.44992	13.0336
	1061.5	0	1.80073	4.60877		2961.6	4.30378	5.43709	1.53185	5111.6	2.08156	1.80073	3.07031	3136.6	0	0	6.14723		2.55531	101.285	617.74	47.0212	164.679	0.569978		2.97123	36.1634	783.673	151.594	180.317	0.606361		317.657	179.66	381.129	1.47061	3.49185	153.234
	1061.6	0	0	1.53185		2961.7	4.30378	0	6.14723	5111.7	0	3.61891	4.60877	3136.7	2.08156	5.43709	7.68307		2.41206	28.9505	432.529	79.5178	183.1	0.597525		2.76732	32.523	759.467	74.206	45.7489	1.12291		2836.77	843.495	978.832	0.443801	2.00402	56.6106
	1061.7	0	5.43709	1.53185		2961.8	2.08156	3.61891	7.68307	5111.8	4.30378	3.61891	4.60877	3136.8	0	0	3.07031		3.5767	27.1323	528.525	864.288	488.995	1.34803		2.30066	37.9927	362.591	149.665	957.167	1.08911		303.483	190.521	558.89	0.406051	4.1461	41.1957
	1061.8	0	1.80073	3.07031		2961.9	4.30378	0	1.53185	5111.9	2.08156	5.43709	1.53185	3136.9	4.30378	1.80073	0		2.94103	404.462	423.775	14.4627	64.1963	0.388133		2.11823	12.6445	436.555	57.8517	244.385	0.461894		625.497	346.181	152.777	1.66309	2.50696	34.6697
	1061.9	0	0	6.14723		2962	0	7.24995	3.07031	5112	2.08156	5.43709	1.53185	3137	0	14.411	3.07031		2.03624	56.0822	2021.01	2073.44	114.298	1.26442		1.99087	50.6395	3946.84	1619.01	2733.16	2.0381		206.384	56.4927	192.259	1.35887	2.31808	34.951
	1062	0	1.80073	3.07031		2962.1	0	3.61891	4.60877	5112.1	4.30378	5.43709	1.53185	3137.1	0	0	3.07031		4.00595	307.178	367.697	12.6445	408.414	2.13218		2.0595	41.6237	1512.61	252.66	225.026	1.68234		241.04	93.97	2477.1	1.16188	3.50865	60.9378
	1062.1	0	1.80073	3.07031		2962.2	4.30378	5.43709	1.53185	5112.2	0	3.61891	4.60877	3137.2	4.30378	0	3.07031		4.37688	19.8945	10637.6	2177.61	831.041	0.786475		3.81982	148.329	1357.53	1486.92	207.782	0.366896		1129.98	262.525	452.918	1.63809	2.53384	15.2558
	1062.2	2.08156	1.80073	0		2962.3	4.30378	1.80073	3.07031	5112.3	2.08156	1.80073	4.60877	3137.3	0	0	1.53185		2.96145	106.769	2112.4	958.44	135.688	1.12466		2.12935	32.5815	452.84	270.139	208.842	0.854446		746.582	177.375	1331.52	1.04477	4.53065	13.0336
	1062.3	2.08156	0	1.53185		2962.4	4.30378	3.61891	3.07031	5112.4	4.30378	10.8438	6.14723	3137.4	0	1.80073	3.07031		2.81656	68.6863	682.92	537.914	267.757	0.877575		3.77524	25.2677	753.359	106.641	2486.32	0.752976		587.47	43.2765	255.442	1.08324	4.71424	15.2558
	1062.4	0	1.80073	1.53185		2962.5	4.30378	5.43709	3.07031	5112.5	2.08156	7.24995	1.53185	3137.5	2.08156	3.61891	3.07031		3.04622	21.7126	2308.82	557.063	667.259	0.802686		1.66501	30.7512	205.86	148.04	405.001	1.89183		745.036	289.149	1179.6	0.652173	2.81904	15.2558
	1062.5	0	3.61891	4.60877		2962.6	2.08156	1.80073	1.53185	5112.6	0	7.24995	10.7295	3137.6	2.08156	1.80073	1.53185		2.37327	14.4627	507.233	707.684	390.587	1.37051		2.37509	30.7253	409.232	150.323	120.504	1.21448		4012.32	313.131	1727.81	1.01486	5.72046	30.5301
	1062.6	2.08156	1.80073	6.14723		2962.7	0	0	9.20839	5112.7	2.08156	3.61891	0	3137.7	0	1.80073	6.14723		4.12695	37.9814	1346.22	291.525	782.849	1.36475		2.04403	41.6142	426.778	278.343	9256.62	1.92406		2481.24	218.929	185.104	0.582656	2.27206	15.2558
	1062.7	0	0	4.60877		2962.8	6.526	0	3.07031	5112.8	0	1.80073	0	3137.8	2.08156	5.43709	0		1.55743	387.334	375.432	65.145	594.457	0.794535		2.83714	32.5694	245.715	43.3633	406.565	1.78877		856.477	39.2541	575.959	0.647038	2.11457	13.0336
	1062.8	0	0	3.07031		2962.9	2.08156	0	3.07031	5112.9	0	5.43709	1.53185	3137.9	2.08156	1.80073	9.20839		4.23492	45.2205	1209.02	235.458	239.352	0.915299		2.4249	48.8436	755.288	150.119	103.707	0.887376		1663.48	588.477	503.942	0.795634	1.85363	17.4781
	1062.9	0	3.61891	0		2963	0	3.61891	1.53185	5113	2.08156	1.80073	3.07031	3138	2.08156	1.80073	7.68307		2.15295	170.855	8548.7	13129.1	306.465	0.631998		3.20764	63.3501	3705.66	1888.69	248.913	1.95792		351.032	716.304	529.318	1.0826	1.87332	65.2409
	1063	0	0	1.53185		2963.1	8.74822	0	0	5113.1	2.08156	1.80073	4.60877	3138.1	0	0	4.60877		2.12441	88.7245	1128.74	2188.68	353.262	0.827758		3.02385	14.4627	3116.12	622.424	949.743	0.441505		3457.53	71.7662	479.651	2.2511	3.08483	17.4781
	1063.1	0	0	3.07031		2963.2	4.30378	3.61891	6.14723	5113.2	0	7.24995	0	3138.2	0	1.80073	4.60877		2.85328	77.8303	365.824	322.419	293.341	1.00596		3.26595	43.3957	54.87	61.5315	146.444	1.7494		976.514	190.279	458.79	1.2199	2.40203	26.0856
	1063.2	0	0	0		2963.3	0	5.43709	6.14723	5113.3	2.08156	9.05019	1.53185	3138.3	2.08156	1.80073	6.14723		3.01159	79.5885	1433.64	147.591	447.287	1.41041		2.36871	39.8009	258.097	106.654	372.015	0.504358		3107.03	159.724	261.296	1.23747	3.41518	17.4781
	1063.3	0	1.80073	6.14723		2963.4	2.08156	0	4.60877	5113.4	4.30378	9.05019	4.60877	3138.4	0	5.43709	0		3.20494	19.8685	350.943	269.004	436.65	0.387968		2.62327	28.9558	225.772	97.6744	170.654	0.948934		4187.86	184.033	643.697	1.3253	2.97939	84.9537
	1063.4	0	0	0		2963.5	4.30378	1.80073	3.07031	5113.5	2.08156	9.05019	6.14723	3138.5	2.08156	3.61891	3.07031		3.26083	12.6445	4400.87	3432.26	39.658	2.73887		2.68097	215.237	212.24	113.901	673.744	2.59143		1658.87	45.6636	1688.11	1.84381	2.24842	54.2712
	1063.5	0	1.80073	3.07031		2963.6	2.08156	3.61891	6.14723	5113.6	4.30378	14.411	4.60877	3138.6	0	7.24995	3.07031		1.8173	70.3313	1533.19	95.5203	417.631	2.31928		3.58556	25.3262	547.664	106.729	448.836	2.43291		345.538	65.498	795.564	1.35014	2.3785	13.0336
	1063.6	0	0	1.53185		2963.7	8.74822	3.61891	10.7295	5113.7	4.30378	3.61891	3.07031	3138.7	0	0	4.60877		3.35612	79.5808	6959.44	459.441	161.893	1.59323		3.10617	10.8263	3104.75	885.179	38.1853	1.97255		5135.58	533.312	227.798	1.04272	2.10236	281.467
	1063.7	0	0	1.53185		2963.8	6.526	5.43709	4.60877	5113.8	0	1.80073	0	3138.8	0	3.61891	3.07031		3.33722	27.1095	189.913	28.95	228.459	0.81561		2.65609	86.859	629.965	354.993	193.899	0.98687		233.602	133.108	756.048	0.813409	2.89493	19.6768
	1063.8	0	1.80073	3.07031		2963.9	4.30378	1.80073	6.14723	5113.9	2.08156	7.24995	4.60877	3138.9	0	1.80073	1.53185		3.35939	243.89	217.31	138.55	201.879	1.45502		2.75467	28.8988	462.745	150.166	314.755	0.494774		1458.52	74.1291	226.302	1.36153	2.5303	39.4006
	1063.9	2.08156	0	3.07031		2964	8.74822	1.80073	12.2464	5114	4.30378	1.80073	1.53185	3139	0	1.80073	3.07031		2.86803	298.071	173.18	702.58	574.467	1.6201		4.07132	38.0065	552.783	360.114	65.7508	1.06454		526.088	34.7811	757.949	0.435283	3.48402	157.49
	1064	0	0	6.14723		2964.1	2.08156	0	4.60877	5114.1	4.30378	3.61891	0	3139.1	0	0	3.07031		2.9731	41.6322	630.674	83.0192	207.772	1.95261		4.25605	103.216	704.076	50.6438	311.26	1.00601		1252.82	793.644	287.959	1.03135	1.09577	15.2324
	1064.1	0	0	3.07031		2964.2	6.526	0	4.60877	5114.2	0	1.80073	4.60877	3139.2	2.08156	1.80073	0		2.10951	258.272	809.085	99.003	669.106	0.847565		1.7331	10.8263	1501.25	483.85	374.86	1.19588		1021.77	142.037	1607.6	1.6187	4.70581	15.2558
	1064.2	0	0	4.60877		2964.3	4.30378	5.43709	7.68307	5114.3	4.30378	5.43709	7.68307	3139.3	2.08156	7.24995	6.14723		2.70923	34.3817	358.275	1010.36	198.287	0.927608		2.71296	189.874	1388.12	193.247	247.465	0.437026		2250.31	211.792	216.487	0.901247	1.94016	43.5586
	1064.3	0	0	1.53185		2964.4	6.526	1.80073	4.60877	5114.4	2.08156	7.24995	1.53185	3139.4	4.30378	5.43709	3.07031		3.45596	16.2634	765.707	311.645	260.864	2.75648		2.71114	48.8502	36.6495	122.711	332.757	1.73186		234.727	266.982	3220.73	1.34771	3.48513	34.6932
	1064.4	0	3.61891	1.53185		2964.5	0	3.61891	12.2464	5114.5	0	3.61891	0	3139.5	4.30378	1.80073	3.07031		1.73622	21.7126	246.652	79.5999	120.66	1.29737		3.38028	18.0641	1556.08	1256.91	416.986	0.807634		9347.07	236.685	116.203	1.101	1.55708	83.0756
	1064.5	0	0	4.60877		2964.6	2.08156	1.80073	0	5114.6	4.30378	9.05019	1.53185	3139.6	2.08156	0	3.07031		2.41566	54.2503	299.171	32.5498	111.45	0.439603		3.14493	104.956	346.256	146.637	244.026	1.78474		1923.45	21.6412	461.105	1.35326	3.31379	119.811
	1064.6	0	0	3.07031		2964.7	2.08156	3.61891	3.07031	5114.7	0	0	1.53185	3139.7	0	5.43709	6.14723		1.82599	90.38	1628.19	65.002	282.306	1.41524		1.5102	50.6882	586.826	201.982	169.75	0.287591		4213.41	499.509	406.401	0.789201	1.89228	23.8634
	1064.7	0	0	3.07031		2964.8	0	3.61891	4.60877	5114.8	2.08156	9.05019	3.07031	3139.8	0	0	0		4.06102	10.8263	584.294	75.8252	534.419	1.34426		3.14987	27.1323	892.055	918.394	145.341	1.31801		631.202	23.8634	210.75	2.32945	5.48605	32.8511
	1064.8	0	1.80073	1.53185		2964.9	0	1.80073	3.07031	5114.9	0	1.80073	3.07031	3139.9	2.08156	3.61891	6.14723		3.11742	194.469	176.875	97.521	187.446	1.49123		2.88667	195.387	769.973	304.332	71.7562	1.86935		293.27	179.608	226.005	1.23159	2.74809	52.4182
	1064.9	0	0	3.07031		2965	2.08156	0	4.60877	5115	4.30378	3.61891	7.68307	3140	2.08156	5.43709	4.60877		4.01229	86.6754	1453.18	194.845	1802.48	1.01122		2.13287	182.628	875.511	374.561	291.489	1.32635		132.712	71.8841	112.886	1.08383	2.80084	30.5301
	1065	0	0	10.7295		2965.1	2.08156	3.61891	3.07031	5115.1	0	1.80073	4.60877	3140.1	0	3.61891	4.60877		2.43137	86.8746	87.1638	57.7897	244.355	1.49253		1.81227	65.1919	268.95	23.4996	155.165	1.72541		2385.16	341.165	347.219	0.556939	2.14165	13.0336
	1065.1	0	0	1.53185		2965.2	2.08156	0	3.07031	5115.2	2.08156	0	4.60877	3140.2	2.08156	0	0		3.2134	93.8378	682.814	74.1555	349.24	1.0659		2.54185	48.861	449.887	66.9677	205.736	0.592593		475.592	80.8358	1128.94	0.917067	2.42386	34.9561
	1065.2	0	0	3.07031		2965.3	0	1.80073	4.60877	5115.3	0	0	0	3140.3	4.30378	0	3.07031		3.2575	79.6739	296.802	72.2991	163.305	1.75929		1.82328	66.9391	1046.6	326.288	149.811	2.38102		1339.33	45.8043	370.05	0.490268	2.74551	13.0336
	1065.3	0	0	6.14723		2965.4	2.08156	1.80073	4.60877	5115.4	0	1.80073	3.07031	3140.4	2.08156	7.24995	4.60877		3.7015	23.467	1953.29	355.414	460.254	1.18411		2.76276	86.7538	542.856	81.3091	2217.62	1.69819		7403.79	271.613	1047.53	0.874333	2.73776	13.0336
	1065.4	0	0	3.07031		2965.5	2.08156	1.80073	6.14723	5115.5	0	3.61891	6.14723	3140.5	4.30378	3.61891	6.14723		2.92753	21.5893	5343.45	490.514	349.321	1.1437		3.00031	21.7126	6237.64	626.754	168.04	1.00776		3847.35	63.1593	972.577	0.546309	2.58049	37.0561
	1065.5	0	0	3.07031		2965.6	0	3.61891	4.60877	5115.6	4.30378	3.61891	6.14723	3140.6	2.08156	0	1.53185		3.18535	36.1883	410.262	138.543	857.798	1.06387		2.61582	83.2692	333.299	92.3006	309.228	1.12561		820.007	15.2558	374.595	0.978257	1.82201	13.0336
	1065.6	0	1.80073	6.14723		2965.7	4.30378	3.61891	6.14723	5115.7	0	5.43709	6.14723	3140.7	2.08156	7.24995	3.07031		1.66405	27.1185	542.964	30.774	534.457	0.684912		1.80349	172.777	399.539	347.621	440.66	0.932102		2615.27	592.445	868.121	1.08992	1.91344	24.0041
	1065.7	2.08156	0	1.53185		2965.8	0	1.80073	0	5115.8	0	0	3.07031	3140.8	0	3.61891	7.68307		3.92872	160.112	4744.72	300.187	114.619	3.22033		2.18782	25.3262	786.657	160.712	178.475	3.49758		280.235	150.633	185.971	0.79273	3.09448	281.51
	1065.8	0	1.80073	3.07031		2965.9	2.08156	5.43709	4.60877	5115.9	0	0	4.60877	3140.9	0	5.43709	7.68307		2.34328	39.8014	660.579	23.4959	87.1239	1.19081		2.99196	21.7005	1072.18	544.978	109.838	0.410834		11990	146.319	597.284	2.28519	3.09075	17.4781
	1065.9	0	0	1.53185		2966	0	0	4.60877	5116	4.30378	1.80073	4.60877	3141	2.08156	1.80073	1.53185		2.21569	57.7892	725.579	72.2474	211.428	1.18346		2.66362	79.5934	692.286	285.379	134.249	1.25428		264.268	109.088	900.514	2.0026	2.11069	104.513
	1066	0	1.80073	3.07031		2966.1	0	0	3.07031	5116.1	0	5.43709	4.60877	3141.1	0	0	3.07031		1.64963	195.149	1272.28	1126.05	942.37	0.853999		2.78951	81.4322	103.755	41.6124	467.411	2.09479		172.591	43.8208	265.739	2.04818	4.5671	17.4546
	1066.1	2.08156	0	0		2966.2	4.30378	0	0	5116.2	2.08156	3.61891	0	3141.2	2.08156	3.61891	3.07031		2.79972	43.4324	653.054	849.802	169.235	1.00402		2.56186	50.6755	741.736	549.569	177.036	1.20961		2210.82	76.4031	886.898	1.35712	2.73813	24.0041
	1066.2	0	0	7.68307		2966.3	2.08156	0	1.53185	5116.3	2.08156	1.80073	4.60877	3141.3	0	0	9.20839		2.78265	132.029	913.695	1970.32	249.62	1.36587		3.53971	115.326	356.907	126.573	93.3279	0.638985		131.192	94.0403	454.823	1.49183	4.21681	212.128
	1066.3	0	1.80073	1.53185		2966.4	2.08156	1.80073	1.53185	5116.4	0	3.61891	0	3141.4	2.08156	0	4.60877		3.01997	59.6033	8594.69	1185	207.596	1.27424		1.90272	63.3694	605.318	140.859	146.888	0.826553		1784.32	63.0194	4647.36	0.72715	2.20537	28.4478
	1066.4	0	1.80073	6.14723		2966.5	0	3.61891	4.60877	5116.5	0	0	3.07031	3141.5	0	3.61891	0		3.2943	305.428	3729.41	184.553	643.24	0.720273		2.14425	65.1633	2759.24	951.141	1464.87	1.23468		962.337	21.7818	396.886	1.07886	4.39605	13.0336
	1066.5	0	0	3.07031		2966.6	0	0	4.60877	5116.6	2.08156	3.61891	3.07031	3141.6	4.30378	0	4.60877		2.48311	16.2496	147.653	149.41	126.628	1.02244		4.20876	12.6445	217.436	140.883	554.335	0.945275		348.101	85.1998	664.584	0.576253	2.93672	80.9357
	1066.6	0	0	3.07031		2966.7	4.30378	5.43709	4.60877	5116.7	4.30378	1.80073	1.53185	3141.7	0	0	3.07031		3.75166	12.6445	299.442	39.7889	496.654	0.457692		3.57292	75.9245	1529.79	475.541	152.746	2.32707		5480.89	683.944	155.695	1.13874	3.30773	52.3823
	1066.7	0	0	4.60877		2966.8	4.30378	3.61891	1.53185	5116.8	4.30378	0	3.07031	3141.8	2.08156	7.24995	4.60877		2.37283	274.131	941.799	1408.38	287.431	0.592577		4.39491	465.093	479.311	63.3626	181.797	2.055		939.191	34.6932	138.939	1.78796	1.85387	13.0336
	1066.8	0	3.61891	6.14723		2966.9	0	3.61891	4.60877	5116.9	0	1.80073	4.60877	3141.9	0	0	3.07031		1.89097	16.2117	782.081	248.708	375.65	0.862844		2.63443	37.9755	795.389	66.9064	211.536	0.417343		1019.43	413.74	266.129	0.582496	2.78809	30.6465
	1066.9	0	0	3.07031		2967	4.30378	1.80073	6.14723	5117	2.08156	1.80073	1.53185	3142	0	5.43709	4.60877		2.40201	388.327	457.591	106.792	132.937	1.18033		1.41508	128.25	361.813	171.336	204.51	1.02023		272.762	21.7818	189.515	0.909881	4.77852	17.4781
	1067	0	0	4.60877		2967.1	6.526	0	10.7295	5117.1	0	3.61891	1.53185	3142.1	2.08156	5.43709	4.60877		2.20765	75.8916	977.057	178.069	311.787	1.56873		2.03823	12.6445	290.831	77.7929	3469.56	1.09211		1225.32	154.982	718.102	0.485274	2.73791	17.4546
	1067.1	0	0	3.07031		2967.2	6.526	1.80073	3.07031	5117.2	0	0	10.7295	3142.2	0	1.80073	0		2.85139	126.064	329.438	23.4821	174.184	2.84814		2.54242	110.467	1006.3	165.833	259.156	1.42855		149.332	166.55	528.14	1.36771	2.78582	17.4781
	1067.2	0	0	3.07031		2967.3	2.08156	1.80073	10.7295	5117.3	2.08156	1.80073	1.53185	3142.3	0	0	9.20839		3.09155	21.6952	157.223	1143.61	110.08	0.724533		3.76146	12.6445	686.421	63.3131	1505.8	1.28649		583.967	201.231	1726.18	1.86902	3.6052	13.0336
	1067.3	0	0	4.60877		2967.4	6.526	5.43709	7.68307	5117.4	4.30378	0	1.53185	3142.4	2.08156	5.43709	6.14723		1.93787	211.402	329.229	117.505	342.599	0.288975		3.16758	14.4314	610.089	178.685	251.423	0.453853		2426.44	137.745	2012.51	1.78912	3.35831	89.3101
	1067.4	0	1.80073	3.07031		2967.5	2.08156	3.61891	9.20839	5117.5	0	0	4.60877	3142.5	2.08156	3.61891	1.53185		2.96929	227.691	1163.45	83.206	389.682	2.14906		3.55204	47.0495	1848.42	1076.06	802.606	2.23398		1103.42	555.462	176.242	0.604815	2.64793	15.2558
	1067.5	0	1.80073	4.60877		2967.6	4.30378	1.80073	6.14723	5117.6	0	1.80073	3.07031	3142.6	0	3.61891	6.14723		2.33113	126.534	270.515	225.712	485.915	1.54805		3.70795	137.42	2448.76	135.635	609.274	1.94206		353.563	183.742	1635.58	0.708562	2.97365	30.3894
	1067.6	0	1.80073	6.14723		2967.7	2.08156	1.80073	9.20839	5117.7	2.08156	1.80073	1.53185	3142.7	2.08156	0	3.07031		3.56763	23.4816	1232.26	755.223	108.526	1.74622		2.36923	12.6445	968.317	235.133	75.0025	0.711979		1409.35	69.7723	1182.29	0.959753	3.39366	165.79
	1067.7	0	1.80073	6.14723		2967.8	2.08156	3.61891	7.68307	5117.8	0	1.80073	4.60877	3142.8	0	3.61891	9.20839		2.18288	48.8627	739.863	74.0792	9146.77	1.5598		2.70413	166.053	175.191	54.2252	417.866	1.44753		3248.04	34.8338	397.609	0.828978	2.72331	41.4126
	1067.8	4.30378	5.43709	3.07031		2967.9	2.08156	5.43709	6.14723	5117.9	0	1.80073	0	3142.9	2.08156	3.61891	4.60877		2.64852	18.0816	711.039	129.898	154.055	1.77194		4.75263	32.5747	115.931	12.6445	6824.96	0.755455		3894.97	5005.27	1220.32	0.775865	2.00139	19.6768
	1067.9	2.08156	0	1.53185		2968	2.08156	0	9.20839	5118	0	0	1.53185	3143	0	5.43709	7.68307		2.33436	503.782	1201.57	111.605	196.724	0.819506		2.22921	128.42	938.833	273.06	177.225	0.879628		7605.05	389.714	354.844	0.285856	3.82591	17.4781
	1068	2.08156	0	9.20839		2968.1	2.08156	0	3.07031	5118.1	0	5.43709	1.53185	3143.1	0	1.80073	4.60877		2.51547	1038.45	1626.02	284.829	192.468	0.811409		2.60382	16.2496	645.456	178.584	243.678	1.91955		1348.79	61.0785	818.019	1.38866	2.9104	96.256
	1068.1	0	1.80073	13.7591		2968.2	2.08156	3.61891	3.07031	5118.2	0	1.80073	1.53185	3143.2	2.08156	1.80073	3.07031		3.1821	77.7073	1229.83	140.7	593.794	0.944724		1.59845	16.2496	173.514	81.3624	1187.68	1.08832		8469.24	129.077	675.624	0.898336	2.77534	17.4781
	1068.2	0	0	10.7295		2968.3	4.30378	0	1.53185	5118.3	0	3.61891	6.14723	3143.3	2.08156	0	0		2.1794	1991.68	596.131	48.8615	182.757	0.635646		1.85419	14.4314	445.153	254.657	482.803	0.952886		693.156	89.6719	305.647	1.42858	3.82348	39.2548
	1068.3	0	3.61891	10.7295		2968.4	0	0	3.07031	5118.4	2.08156	1.80073	4.60877	3143.4	0	1.80073	1.53185		1.79505	77.7566	91.6056	12.6445	181.854	0.933724		5.72989	52.4831	915.265	66.881	1376.48	0.971271		412.786	115.921	129.832	1.15288	1.59077	26.0856
	1068.4	0	0	7.68307		2968.5	0	1.80073	6.14723	5118.5	0	0	6.14723	3143.5	0	3.61891	3.07031		2.02461	1819.59	237.519	168.684	414.978	1.76497		2.81001	32.5519	267.659	1061.47	2161.45	0.969534		1380.94	30.5293	483.083	0.227803	3.9071	15.2558
	1068.5	0	0	9.20839		2968.6	4.30378	1.80073	4.60877	5118.6	2.08156	0	3.07031	3143.6	2.08156	1.80073	1.53185		1.8143	12.6445	278.92	57.8446	499.247	0.975047		2.33324	30.7565	226.212	195.258	362.372	2.0035		944.855	78.2922	933.872	0.868788	2.86116	47.9737
	1068.6	2.08156	0	4.60877		2968.7	0	3.61891	1.53185	5118.7	0	3.61891	3.07031	3143.7	0	1.80073	3.07031		3.13446	61.4603	454.582	243.593	174.834	1.39708		2.2053	84.8597	900.086	253.655	141.867	0.719628		333.211	210.05	287.693	1.49637	3.16312	15.2558
	1068.7	0	0	10.7295		2968.8	0	1.80073	1.53185	5118.8	2.08156	3.61891	1.53185	3143.8	2.08156	3.61891	1.53185		2.88971	178.081	663.338	161.937	45.8579	0.976673		2.80226	25.3136	1112.43	515.329	39.6875	1.23472		264.268	109.088	457.315	1.70333	3.61969	15.2558
	1068.8	0	0	6.14723		2968.9	0	0	1.53185	5118.9	0	9.05019	3.07031	3143.9	2.08156	5.43709	1.53185		3.39062	209.038	1916.41	93.9992	444.573	0.588059		2.76633	93.8487	173.987	39.7813	180.476	1.21009		784.504	328.556	181.502	0.861906	1.68518	26.2263
	1068.9	2.08156	0	3.07031		2969	4.30378	3.61891	7.68307	5119	2.08156	5.43709	1.53185	3144	2.08156	0	1.53185		2.14985	772.685	238.731	404.458	255.429	1.64262		2.42899	50.6523	765.591	52.4884	1306.4	1.75441		696.078	37.0326	529.447	1.3103	4.846	19.419
	1069	0	1.80073	3.07031		2969.1	0	0	4.60877	5119.1	2.08156	3.61891	6.14723	3144.1	0	3.61891	7.68307		3.0154	275.416	424.603	240.498	370.488	0.794532		1.85832	47.0566	1483.52	219.211	146.768	1.20388		1148.08	43.722	157.454	1.13768	2.6107	19.6768
	1069.1	2.08156	1.80073	6.14723		2969.2	2.08156	1.80073	3.07031	5119.2	4.30378	0	1.53185	3144.2	0	3.61891	1.53185		2.28532	248.131	335.267	1672.25	427.766	0.590085		1.75016	184.559	1073.97	193.285	45.7895	1.61244		1542.85	258.444	354.522	1.60149	1.37495	23.8634
	1069.2	0	3.61891	9.20839		2969.3	0	1.80073	1.53185	5119.3	2.08156	0	3.07031	3144.3	2.08156	1.80073	9.20839		3.26276	88.6745	512.401	90.4056	204.396	0.596875		2.77065	243.462	152.618	85.0172	152.835	0.938		557.153	604.196	801.632	2.69609	1.66121	17.4781
	1069.3	2.08156	0	4.60877		2969.4	2.08156	1.80073	7.68307	5119.4	0	7.24995	0	3144.4	0	1.80073	0		3.2235	41.5878	3013.38	1593.8	2670.01	1.31026		2.62818	66.9222	2756.75	337.341	171.261	3.55612		2043.57	957.02	257.903	0.640365	3.98213	17.4781
	1069.4	0	1.80073	3.07031		2969.5	2.08156	3.61891	3.07031	5119.5	0	3.61891	3.07031	3144.5	0	9.05019	3.07031		2.88162	19.8823	620.992	208.492	233.23	0.594656		3.47543	48.8748	274.216	101.306	425.804	0.711413		1128.57	56.8721	2583.73	2.88628	2.86919	19.5596
	1069.5	2.08156	3.61891	3.07031		2969.6	2.08156	7.24995	3.07031	5119.6	0	1.80073	6.14723	3144.6	0	0	6.14723		4.838	344.08	299.37	655.364	722.962	1.79316		3.1261	21.6952	291.234	178.713	319.404	0.950154		1798.52	126.757	681.679	1.12438	2.67466	15.2558
	1069.6	0	0	9.20839		2969.7	2.08156	1.80073	1.53185	5119.7	0	1.80073	1.53185	3144.7	0	5.43709	6.14723		1.97567	106.513	350.455	28.95	117.817	1.0034		2.91751	30.7454	392.586	267.744	151.435	0.940891		383.279	118.032	2616.4	0.677384	2.98438	13.0336
	1069.7	0	1.80073	9.20839		2969.8	2.08156	3.61891	1.53185	5119.8	2.08156	1.80073	6.14723	3144.8	0	5.43709	7.68307		2.54924	158.93	2236.41	666.901	660.968	0.962594		3.46341	72.3486	1251.61	331.325	146.787	0.841168		470.845	444.123	452.109	0.673566	2.02829	17.4781
	1069.8	0	0	4.60877		2969.9	2.08156	5.43709	3.07031	5119.9	0	9.05019	7.68307	3144.9	2.08156	3.61891	4.60877		2.72352	18.0763	3571.44	106.552	590.193	1.03455		1.84754	14.4627	180.339	292.374	149.623	1.28007		287.14	41.2192	5254.78	1.07131	3.03286	23.8634
	1069.9	0	3.61891	4.60877		2970	2.08156	3.61891	1.53185	5120	2.08156	1.80073	0	3145	0	0	1.53185		2.87548	169.153	3625.03	310.884	349.58	1.54945		2.56658	43.4186	274.819	323.467	994.05	0.326231		2191.75	47.8858	1088.36	1.08222	2.33254	39.1376
	1070	0	5.43709	3.07031		2970.1	2.08156	10.8438	6.14723	5120.1	2.08156	3.61891	4.60877	3145.1	0	3.61891	1.53185		3.39883	57.8225	2184.33	1660.25	905.021	0.630753		4.40535	132.105	547.216	86.9175	555.987	1.09174		427.313	24.0041	199.405	1.24043	2.94017	30.3887
	1070.1	0	3.61891	6.14723		2970.2	2.08156	3.61891	0	5120.2	0	0	7.68307	3145.2	0	3.61891	3.07031		4.17869	259.901	897.255	136.979	394.401	1.00201		2.7628	189.541	226.124	145.739	287.019	1.29073		2562.18	107.038	1068.06	1.5273	4.3936	218.393
	1070.2	0	1.80073	9.20839		2970.3	0	3.61891	4.60877	5120.3	0	3.61891	1.53185	3145.3	0	1.80073	3.07031		2.22572	14.4314	158.596	12.6445	105.288	1.97926		2.72487	16.2117	442.113	108.287	938.009	2.62651		11026.4	133.085	951.305	1.21021	3.28522	34.6697
	1070.3	0	1.80073	9.20839		2970.4	0	1.80073	4.60877	5120.4	0	1.80073	1.53185	3145.4	0	9.05019	3.07031		2.8553	27.1323	491.303	47.0561	229.555	1.22403		2.05353	48.861	426.252	121.036	137.661	1.40797		2609.07	132.845	210.662	0.605164	4.14224	19.419
	1070.4	0	1.80073	4.60877		2970.5	4.30378	3.61891	3.07031	5120.5	0	3.61891	4.60877	3145.5	2.08156	5.43709	3.07031		1.48523	129.653	9586.73	19398.6	167.574	1.04063		2.82847	12.6445	2952.69	432.127	244.385	1.76178		1744.31	397.243	383.934	0.715281	3.87086	15.2558
	1070.5	0	0	4.60877		2970.6	0	5.43709	3.07031	5120.6	0	1.80073	1.53185	3145.6	4.30378	0	4.60877		1.65694	135.49	391.472	169.097	322.945	1.08783		1.86511	16.2117	113.01	453.26	163.419	1.41102		1315.74	122.435	591.575	0.691118	2.80131	43.5821
	1070.6	0	3.61891	1.53185		2970.7	0	5.43709	0	5120.7	2.08156	1.80073	6.14723	3145.7	0	9.05019	1.53185		2.82974	28.95	544.708	124.275	291.039	0.580052		4.24222	19.8998	152.679	57.8075	65.7036	1.08724		448.864	297.36	437.419	0.751844	2.5826	32.8394
	1070.7	0	3.61891	4.60877		2970.8	0	0	1.53185	5120.8	2.08156	0	6.14723	3145.8	2.08156	3.61891	4.60877		2.70045	36.1565	1286.12	136.542	152.829	0.945734		2.77304	23.5187	3966.99	759.348	212.411	0.601863		385.721	28.425	244.076	1.20632	3.36448	26.0856
	1070.8	2.08156	0	6.14723		2970.9	6.526	3.61891	3.07031	5120.9	2.08156	5.43709	6.14723	3145.9	4.30378	3.61891	3.07031		2.25193	81.3221	1657.34	41.5295	266.484	1.41026		2.74843	210.94	73.3304	114.028	38.1706	0.856973		7713.28	78.4152	114.218	1.19765	1.91483	43.5813
	1070.9	0	0	6.14723		2971	0	0	7.68307	5121	2.08156	0	1.53185	3146	0	0	4.60877		1.6962	57.8617	640.024	30.774	1483.1	2.14258		2.84386	12.6445	3827.22	1544.32	427.427	0.70195		2507.36	650.286	294.079	0.901433	2.61441	15.2558
	1071	0	3.61891	10.7295		2971.1	4.30378	3.61891	4.60877	5121.1	2.08156	1.80073	4.60877	3146.1	2.08156	1.80073	0		2.42519	210.404	188.706	266.975	59.5829	0.811277		1.88648	77.7746	371.648	112.144	48.9148	0.566044		189.51	15.2558	376.884	0.612983	3.19788	37.0561
	1071.1	0	0	9.20839		2971.2	2.08156	1.80073	0	5121.2	0	1.80073	1.53185	3146.2	6.526	9.05019	3.07031		3.77752	14.3935	356.873	144.795	918.527	0.70948		3.3099	191.102	138.924	50.6877	230.666	0.828862		3412.4	50.2238	355.342	0.858194	3.21243	43.7213
	1071.2	0	1.80073	10.7295		2971.3	0	1.80073	0	5121.3	2.08156	1.80073	3.07031	3146.3	0	1.80073	3.07031		3.02737	99.5276	566.144	2571.19	39.658	0.720735		4.65852	10.8263	344.489	160.967	345.538	0.847052		209.999	39.2548	205.595	1.36141	2.26473	15.2558
	1071.3	0	5.43709	7.68307		2971.4	2.08156	1.80073	6.14723	5121.4	2.08156	0	3.07031	3146.4	0	5.43709	4.60877		2.11538	343.793	187.688	30.7686	329.513	1.0098		3.7482	39.7821	373.738	39.7881	162.045	0.687631		2185.45	39.2248	90.1621	0.946672	2.91059	15.2558
	1071.4	0	1.80073	7.68307		2971.5	2.08156	0	1.53185	5121.5	4.30378	0	0	3146.5	0	9.05019	6.14723		2.68507	14.4627	363.981	90.2898	414.005	1.71595		1.95749	32.5868	807.618	200.105	1861.91	1.92474		24017.6	300.034	36.5887	2.07543	2.72446	17.4781
	1071.5	0	5.43709	4.60877		2971.6	4.30378	1.80073	3.07031	5121.6	2.08156	1.80073	6.14723	3146.6	6.526	9.05019	4.60877		3.75956	180.599	2962.28	226.034	181.823	1.20934		3.05179	16.2496	454.946	294.813	222.753	1.35298		2055.88	766.766	2170.35	0.670859	1.92132	63.2589
	1071.6	2.08156	3.61891	1.53185		2971.7	2.08156	3.61891	4.60877	5121.7	4.30378	0	4.60877	3146.7	2.08156	12.6307	0		3.34001	16.2496	509.429	111.989	746.133	1.39035		3.52997	48.8497	1118.61	258.936	172.48	0.388938		441.676	21.6412	270.742	1.1701	2.06458	13.0336
	1071.7	0	5.43709	4.60877		2971.8	2.08156	0	3.07031	5121.8	0	1.80073	0	3146.8	0	14.411	0		1.36954	45.2739	536.449	72.3802	164.826	0.543195		2.10798	210.94	296.887	448.876	152.422	0.523824		336.519	61.288	263.55	1.79622	2.38663	19.5596
	1071.8	0	5.43709	7.68307		2971.9	2.08156	5.43709	1.53185	5121.9	0	0	1.53185	3146.9	6.526	12.6307	3.07031		2.91738	23.467	531.803	290.453	134.434	0.911804		3.09119	23.5187	864.766	239.874	674.007	1.68516		196.102	122.792	203.227	0.65696	3.74523	102.578
	1071.9	0	1.80073	3.07031		2972	4.30378	1.80073	1.53185	5122	0	0	4.60877	3147	4.30378	16.1846	6.14723		3.44801	36.1866	3136.57	3780.25	247.437	1.73524		2.16655	97.7211	1430.44	529.017	328.113	0.871359		319.965	306.565	318.537	0.982114	3.37874	76.2106
	1072	0	1.80073	3.07031		2972.1	2.08156	5.43709	1.53185	5122.1	0	3.61891	3.07031	3147.1	0	21.5366	1.53185		2.59008	56.006	1375.71	74.05	394.656	0.765275		3.35289	434.788	279.056	185.513	311.372	0.680495		2124.59	518.759	190.572	0.550255	4.04424	48.0258
	1072.1	0	0	12.2464		2972.2	2.08156	1.80073	3.07031	5122.2	0	1.80073	1.53185	3147.2	4.30378	25.0923	4.60877		1.92791	23.5187	532.603	74.2002	218.641	1.08747		3.30721	18.0329	650.065	293.674	195.422	0.554096		2253.94	124.523	224.814	0.634098	3.54012	163.93
	1072.2	0	5.43709	3.07031		2972.3	2.08156	7.24995	0	5122.3	0	1.80073	1.53185	3147.3	0	28.6376	1.53185		2.84811	209.751	995.993	137.173	191.661	0.611084		3.32738	30.7512	408.848	23.4821	333.445	1.58906		5897.55	67.4455	382.013	0.489856	3.00668	17.4781
	1072.3	0	1.80073	3.07031		2972.4	0	7.24995	0	5122.4	2.08156	0	3.07031	3147.4	0	19.7548	4.60877		3.10191	140.532	1719.46	370.672	178.846	0.530715		1.89385	68.648	436.71	156.948	216.718	1.76512		3893.35	87.4205	133.873	0.632943	2.74427	227.778
	1072.4	0	1.80073	3.07031		2972.5	2.08156	0	1.53185	5122.5	0	1.80073	3.07031	3147.5	0	16.1846	3.07031		2.35948	130.178	1354.71	50.676	409.493	1.01568		2.07837	39.8246	207.956	179.056	319.965	1.79913		1072.76	306.394	378.521	1.21387	2.89144	56.5813
	1072.5	0	1.80073	6.14723		2972.6	0	1.80073	3.07031	5122.6	0	0	6.14723	3147.6	0	14.411	1.53185		2.47191	23.467	785.473	41.5621	114.298	0.889355		3.4135	14.4627	644.98	83.2311	317.577	1.49461		1557.38	304.375	1431.11	0.895766	4.02343	89.404
	1072.6	0	3.61891	13.7591		2972.7	0	1.80073	1.53185	5122.7	0	3.61891	3.07031	3147.7	4.30378	14.411	4.60877		2.70949	180.198	1558.43	3013.29	269.082	2.34464		2.90146	12.6133	640.644	304.745	148.353	0.834904		31414	442.475	105.493	1.35191	2.94639	32.6995
	1072.7	0	3.61891	9.20839		2972.8	0	1.80073	6.14723	5122.8	2.08156	1.80073	3.07031	3147.8	2.08156	14.411	1.53185		3.10396	710.391	866.944	258.74	720.383	1.26593		2.05385	820.578	475.063	121.042	71.7377	0.700006		207.108	34.9738	442.637	1.68855	3.69589	157.49
	1072.8	0	1.80073	4.60877		2972.9	0	12.6307	7.68307	5122.9	0	1.80073	1.53185	3147.9	0	16.1846	6.14723		3.02494	72.3169	656.99	389.734	975.727	0.894328		1.89188	258.11	470.04	211.423	2746.44	1.35324		720.004	278.313	1460.73	1.2108	2.69088	17.4781
	1072.9	0	1.80073	7.68307		2973	2.08156	10.8438	3.07031	5123	2.08156	3.61891	3.07031	3148	6.526	16.1846	4.60877		3.2912	39.8368	809.336	308.864	119.185	0.759307		3.62582	68.7291	790.135	135.313	546.221	2.19059		6731.35	2161.09	727.855	1.48846	1.45174	15.2558
	1073	0	1.80073	4.60877		2973.1	0	3.61891	9.20839	5123.1	0	3.61891	1.53185	3148.1	2.08156	17.9704	4.60877		2.48691	159.906	807.83	151.729	279.248	1.11365		2.39109	115.749	1924.13	244.681	647.846	0.489033		1115.58	881.837	680.43	1.47328	2.47238	28.4478
	1073.1	0	3.61891	7.68307		2973.2	0	5.43709	3.07031	5123.2	2.08156	0	1.53185	3148.2	0	19.7548	3.07031		2.09543	12.6445	784.258	272.397	135.606	1.06393		3.42245	48.7615	213.485	179.045	128.367	0.567579		942.702	225.906	429.446	3.28268	2.82888	52.3068
	1073.2	0	3.61891	12.2464		2973.3	0	9.05019	6.14723	5123.3	2.08156	0	3.07031	3148.3	0	9.05019	6.14723		3.46363	19.8823	611.739	133.023	107.008	1.91838		2.60068	57.9139	281.947	149.961	909.694	0.496882		8389.23	4649.47	244.161	1.47492	2.22663	23.8634
	1073.3	0	0	9.20839		2973.4	4.30378	7.24995	1.53185	5123.4	2.08156	1.80073	1.53185	3148.4	2.08156	10.8438	3.07031		3.31875	16.2634	1940.98	274.284	1460.86	2.11647		3.45465	122.709	771.225	385.096	225.611	0.784362		2769.86	45.5347	289.401	0.479026	2.68042	37.1725
	1073.4	0	1.80073	4.60877		2973.5	0	7.24995	13.7591	5123.5	0	0	1.53185	3148.5	4.30378	9.05019	1.53185		2.07351	12.6445	1333.99	110.335	181.694	1.19694		2.49989	140.687	1349.87	90.3469	131.655	1.28159		5422.15	107.003	3368.37	1.17103	1.73105	13.0336
	1073.5	0	9.05019	3.07031		2973.6	6.526	0	6.14723	5123.6	0	3.61891	4.60877	3148.6	2.08156	7.24995	3.07031		3.14673	52.4572	454.58	2018.27	190.577	1.75198		3.06939	12.6445	2428.57	540.988	159.834	0.510944		311.132	142.481	737.921	1.41016	2.2211	78.4108
	1073.6	0	0	6.14723		2973.7	6.526	1.80073	10.7295	5123.7	0	1.80073	6.14723	3148.7	2.08156	5.43709	3.07031		3.29154	126.571	366.404	1021.37	481.831	0.82995		1.53764	68.7688	682.368	121.238	117.498	1.03401		1692.65	722.001	430.743	1.61822	2.13801	15.2558
	1073.7	2.08156	0	7.68307		2973.8	4.30378	0	7.68307	5123.8	4.30378	3.61891	1.53185	3148.8	2.08156	5.43709	4.60877		2.23436	18.0816	1154.6	65.175	513.555	1.52064		3.38269	23.5134	600.261	317.522	258.691	0.777436		250.312	28.3078	297.591	1.51979	2.53841	15.2558
	1073.8	0	1.80073	4.60877		2973.9	0	3.61891	7.68307	5123.9	0	1.80073	6.14723	3148.9	2.08156	3.61891	6.14723		4.12607	349.415	500.947	150.966	313.826	0.920035		2.62366	19.8765	604.347	50.6877	97.8991	1.10506		811.622	67.2997	313.703	0.789818	3.12065	67.5979
	1073.9	0	1.80073	9.20839		2974	8.74822	0	9.20839	5124	0	3.61891	4.60877	3149	0	3.61891	4.60877		2.84508	221.03	247.694	55.8959	286.08	0.500049		2.73264	18.0816	778.439	207.681	616.551	1.90205		430.642	48.0081	234.024	1.02413	3.22177	45.9442
	1074	0	7.24995	10.7295		2974.1	2.08156	0	7.68307	5124.1	2.08156	0	1.53185	3149.1	2.08156	7.24995	4.60877		1.78853	16.2496	690.222	142.306	67.2037	0.751583		3.78086	72.1698	265.189	192.765	171.203	2.55923		9489.94	110.999	414.925	1.20033	3.72102	15.2324
	1074.1	2.08156	0	15.2677		2974.2	6.526	1.80073	3.07031	5124.2	0	3.61891	3.07031	3149.2	2.08156	3.61891	1.53185		2.9852	21.6488	244.614	54.2812	135.603	1.54637		2.45715	45.2617	730.059	493.672	4528.32	2.67365		2384.17	1789.49	282.143	1.1251	3.67871	17.4781
	1074.2	0	1.80073	6.14723		2974.3	2.08156	0	6.14723	5124.3	4.30378	0	1.53185	3149.3	2.08156	1.80073	3.07031		3.834	23.4617	536.265	41.5936	569.552	1.5481		3.42235	112.161	2520.35	1317.83	293.544	1.53529		93.151	37.1725	421.407	2.7857	2.38527	249.801
	1074.3	0	0	6.14723		2974.4	8.74822	1.80073	9.20839	5124.4	0	0	3.07031	3149.4	2.08156	1.80073	4.60877		2.18609	25.3194	1251.33	218.063	567.933	1.25368		1.70136	110.355	130.099	102.892	203.55	0.703477		408.695	13.0336	3191.81	0.452821	4.30778	111.039
	1074.4	2.08156	3.61891	4.60877		2974.5	4.30378	0	4.60877	5124.5	0	0	3.07031	3149.5	2.08156	9.05019	3.07031		2.52218	14.4314	286.9	1028.76	453.309	0.623286		2.64987	14.4627	223.486	502.478	105.302	0.437179		1515.52	656.854	906.02	1.54936	2.79548	13.0336
	1074.5	0	5.43709	0		2974.6	2.08156	7.24995	1.53185	5124.6	0	1.80073	3.07031	3149.6	0	5.43709	0		4.09475	28.9325	702.441	57.8617	176.913	1.4937		2.77035	61.5306	1451.16	500.674	143.511	0.439163		4301.38	214.751	406.61	1.82798	2.0208	21.6412
	1074.6	0	3.61891	1.53185		2974.7	4.30378	3.61891	3.07031	5124.7	0	0	3.07031	3149.7	2.08156	5.43709	1.53185		3.44061	23.4996	1025.01	5357.03	247.018	0.826407		2.83049	14.4314	644.275	191.425	81.0403	1.06106		738.977	293.428	3049.03	0.751789	2.04847	80.5897
	1074.7	0	12.6307	12.2464		2974.8	0	1.80073	4.60877	5124.8	0	0	6.14723	3149.8	2.08156	5.43709	1.53185		2.5236	137.483	699.403	72.1354	129.88	1.10692		2.47255	209.464	582.796	92.0628	383.203	0.573694		631.387	146.365	413.591	1.29412	2.0405	17.4546
	1074.8	0	0	15.2677		2974.9	4.30378	1.80073	4.60877	5124.9	0	0	6.14723	3149.9	2.08156	3.61891	6.14723		2.39883	12.6445	288.04	1347.86	233.709	0.669705		2.77954	77.8103	391.15	166.387	5296.31	2.059		126.832	74.3576	2054.96	0.966088	1.84792	142.207
	1074.9	0	10.8438	6.14723		2975	2.08156	1.80073	4.60877	5125	0	1.80073	3.07031	3150	0	7.24995	1.53185		3.09853	233.189	847.287	86.818	39.658	1.23515		2.87691	21.7005	1288.66	365.388	145.213	0.987614		8256.86	71.9822	1278.36	0.602472	4.00991	28.3078
	1075	0	7.24995	12.2464		2975.1	2.08156	0	9.20839	5125.1	4.30378	3.61891	6.14723	3150.1	2.08156	3.61891	7.68307		3.14104	10.8263	730.175	52.4826	181.361	1.44201		1.75335	63.3815	1910.17	990.612	6044.26	0.826935		132.677	58.8563	393.895	1.06219	2.5122	107.023
	1075.1	0	1.80073	10.7295		2975.2	0	0	7.68307	5125.2	0	0	1.53185	3150.2	0	3.61891	3.07031		2.98682	28.933	389.383	61.4208	173.831	1.16107		2.4016	63.3314	399.588	81.3987	321.366	1.21564		246.996	65.317	227.206	2.32581	3.68309	30.5066
	1075.2	0	1.80073	16.772		2975.3	0	1.80073	3.07031	5125.3	0	3.61891	4.60877	3150.3	2.08156	0	3.07031		2.19536	74.0016	597.962	315.179	351.154	1.18036		3.45224	25.3315	214.2	74.2542	306.447	1.58725		239.443	21.7818	2273.57	0.827312	2.33019	17.4253
	1075.3	0	10.8438	16.772		2975.4	4.30378	1.80073	4.60877	5125.4	2.08156	1.80073	0	3150.4	0	0	3.07031		2.78391	12.6445	1289.47	437.135	466.94	2.13619		3.20866	32.5635	725.718	301.576	74.8323	0.925624		557.56	98.1851	510.678	1.38232	4.17284	13.0336
	1075.4	0	5.43709	12.2464		2975.5	2.08156	1.80073	6.14723	5125.5	2.08156	0	1.53185	3150.5	4.30378	1.80073	0		3.16514	247.612	4228.79	2359.95	883.619	0.983307		2.28545	23.5134	964.07	130.164	512.01	1.22218		2146.73	743.37	598.188	0.576564	3.01673	13.0336
	1075.5	0	9.05019	10.7295		2975.6	4.30378	0	1.53185	5125.6	0	0	3.07031	3150.6	0	1.80073	6.14723		4.21774	46.9386	1096.34	110.058	251.539	0.593244		3.61501	14.4627	173.788	206.217	113.214	1.05513		4442.51	164.012	898.4	0.637099	2.04756	15.2558
	1075.6	0	7.24995	15.2677		2975.7	0	3.61891	3.07031	5125.7	2.08156	0	4.60877	3150.7	0	1.80073	3.07031		4.08174	52.4688	434.136	429.945	417.127	1.26111		2.10408	187.974	404.439	295.898	120.631	0.87634		450.822	95.6487	1460.09	0.54361	3.45341	17.4546
	1075.7	0	12.6307	9.20839		2975.8	2.08156	0	1.53185	5125.8	2.08156	3.61891	1.53185	3150.8	0	0	1.53185		2.60389	25.3136	5436.87	246.731	499.636	2.19779		5.13572	41.6254	296.468	25.3315	123.649	1.0463		105.398	56.6333	334.948	0.492953	3.25814	30.5301
	1075.8	0	5.43709	10.7295		2975.9	4.30378	3.61891	0	5125.9	4.30378	5.43709	3.07031	3150.9	6.526	5.43709	3.07031		2.50291	45.2205	330.946	79.3621	87.2123	1.89442		2.62613	23.5012	187.957	88.669	264.357	1.11077		503.39	376.342	3260.5	0.630487	1.70262	61.0778
	1075.9	0	3.61891	9.20839		2976	2.08156	0	1.53185	5126	2.08156	0	7.68307	3151	2.08156	12.6307	4.60877		2.47101	14.4627	664.684	113.385	247.391	2.75256		2.22707	72.3395	1111.64	514.041	344.033	1.02108		196.634	133.332	632.635	0.644151	1.78834	13.0336
	1076	0	5.43709	10.7295		2976.1	4.30378	0	4.60877	5126.1	2.08156	1.80073	7.68307	3151.1	4.30378	1.80073	4.60877		4.83759	12.6445	93.0547	219.569	830.281	0.822255		3.00834	76.0269	313.671	253.822	151.182	1.1337		3916.79	172.906	1064.6	0.809748	2.83377	28.3078
	1076.1	0	14.411	10.7295		2976.2	2.08156	5.43709	4.60877	5126.2	0	5.43709	0	3151.2	2.08156	5.43709	0		3.7737	328.572	112.969	129.748	423.081	0.639846		3.24827	27.1072	150.989	187.6	607.363	1.12356		794.489	455.413	3612.84	0.444072	2.20198	21.7818
	1076.2	2.08156	7.24995	12.2464		2976.3	4.30378	0	3.07031	5126.3	0	1.80073	4.60877	3151.3	0	1.80073	3.07031		4.68586	225.268	967.935	2674.82	355.2	1.23828		4.67541	12.6445	384.598	112.118	714.685	0.585801		372.606	76.4516	1047.04	0.783937	2.32531	13.0336
	1076.3	0	3.61891	18.2721		2976.4	0	0	4.60877	5126.4	4.30378	9.05019	7.68307	3151.4	2.08156	1.80073	4.60877		2.83714	54.2838	431.446	358.266	338.916	1.38519		3.89167	10.8263	440.555	124.736	232.19	1.4774		9182.98	98.2678	324.946	0.685601	3.41861	17.4781
	1076.4	0	16.1846	15.2677		2976.5	0	1.80073	4.60877	5126.5	10.9697	5.43709	1.53185	3151.5	2.08156	1.80073	4.60877		3.41855	104.778	1356.44	212.273	68.7739	0.479241		2.15571	123.047	280.874	91.9242	176.832	2.71781		6815.64	1052.61	557.552	0.679182	2.97296	34.8338
	1076.5	0	12.6307	15.2677		2976.6	2.08156	0	6.14723	5126.6	2.08156	0	4.60877	3151.6	4.30378	1.80073	4.60877		1.6389	39.8188	1632.8	207	442.493	1.21306		2.88961	32.5694	752.462	52.5112	123.967	1.59404		10238.2	646.67	199.657	0.862071	3.7278	13362.2
	1076.6	2.08156	7.24995	15.2677		2976.7	2.08156	0	4.60877	5126.7	0	0	13.7591	3151.7	0	1.80073	1.53185		1.85089	41.6496	516.728	48.8236	1002.07	1.40459		2.75793	18.0816	163.493	75.9817	307.003	1.46789		1087.99	50.0846	332.532	1.81463	2.97051	24.0041
	1076.7	0	5.43709	16.772		2976.8	4.30378	0	1.53185	5126.8	4.30378	3.61891	4.60877	3151.8	0	1.80073	4.60877		2.83283	144.768	170.946	21.6952	399.139	1.34153		2.31923	94.0254	1337.82	429.236	284.159	1.16244		189.243	155.322	189.351	1.00763	4.21064	17.4781
	1076.8	0	7.24995	16.772		2976.9	8.74822	0	4.60877	5126.9	0	1.80073	4.60877	3151.9	0	7.24995	7.68307		2.05845	129.653	247.09	225.651	750.748	1.18076		5.61775	28.95	479.311	63.3626	132.703	0.633602		105.562	17.4781	1093.2	1.24672	2.44573	163.925
	1076.9	0	9.05019	18.2721		2977	2.08156	3.61891	1.53185	5127	4.30378	1.80073	0	3152	4.30378	3.61891	1.53185		1.69701	197.367	733.318	81.2371	269.816	0.921279		2.76526	101.286	141.803	117.174	212.527	3.58933		2124.91	63.0194	160.35	2.23167	2.83596	106.83
	1077	0	10.8438	13.7591		2977.1	8.74822	0	7.68307	5127.1	2.08156	1.80073	6.14723	3152.1	0	5.43709	3.07031		2.54777	10.8263	305.35	342.744	159.049	1.57288		3.59876	37.8713	462.848	624.317	193.974	0.905765		1263.57	345.981	1054.91	1.42234	2.66676	23.8399
	1077.1	2.08156	12.6307	12.2464		2977.2	2.08156	1.80073	1.53185	5127.2	8.74822	0	9.20839	3152.2	0	3.61891	4.60877		3.70099	195.34	1842.17	111.954	333.043	0.80426		2.74479	27.0621	235.452	83.142	105.572	0.664124		1361.9	443.941	366.53	1.07755	2.82875	17.4781
	1077.2	0	12.6307	13.7591		2977.3	4.30378	1.80073	3.07031	5127.3	2.08156	3.61891	1.53185	3152.3	2.08156	1.80073	3.07031		2.30948	162.591	2124.41	876.545	51.9449	1.27702		1.58624	34.3822	883.926	75.9558	739.705	0.416086		5097.19	192.554	256.439	1.73848	1.95913	32.6116
	1077.3	0	10.8438	13.7591		2977.4	0	5.43709	10.7295	5127.4	0	1.80073	0	3152.4	2.08156	1.80073	4.60877		2.52025	52.4698	720.092	38.0239	680.824	0.913432		3.71639	95.8093	886.487	169.82	317.362	0.72104		1956.37	214.449	599.287	3.08002	3.34891	49.9674
	1077.4	2.08156	17.9704	12.2464		2977.5	2.08156	1.80073	3.07031	5127.5	0	1.80073	3.07031	3152.5	0	0	4.60877		5.37637	72.2795	833.483	2247.85	605.103	0.907091		3.71433	81.4013	131.557	39.8067	219.442	1.18398		965.461	1086.23	551.385	0.779984	2.24424	32.6995
	1077.5	0	3.61891	9.20839		2977.6	0	3.61891	3.07031	5127.6	2.08156	1.80073	3.07031	3152.6	0	1.80073	1.53185		4.55911	348.561	2141	178.341	193.796	0.832697		2.45902	36.1512	322.062	319.327	144.923	0.746362		229.43	48.1137	497.445	1.54371	2.00674	39.2776
	1077.6	2.08156	10.8438	3.07031		2977.7	0	0	3.07031	5127.7	4.30378	5.43709	1.53185	3152.7	0	0	3.07031		2.15585	28.9187	368.95	77.808	90.1755	0.641964		4.38122	193.138	1090.29	241.312	58.1068	1.16569		410.711	17.4781	1941.75	0.672336	5.86435	15.2558
	1077.7	0	3.61891	7.68307		2977.8	0	5.43709	1.53185	5127.8	0	1.80073	4.60877	3152.8	2.08156	0	1.53185		2.72967	554.678	163.184	890.105	597.666	1.59617		2.61065	1058.15	1579.13	345.482	337.316	2.43773		225.611	94.0285	758.759	0.541056	1.99182	19.419
	1077.8	2.08156	0	6.14723		2977.9	2.08156	3.61891	4.60877	5127.9	2.08156	3.61891	3.07031	3152.9	0	3.61891	3.07031		1.38911	106.798	495.998	170.353	270.583	0.675593		4.20846	50.6702	307.104	256.957	310.583	0.787449		9496.82	439.945	1223.97	0.719856	1.36499	21.7818
	1077.9	2.08156	5.43709	13.7591		2978	0	0	3.07031	5128	2.08156	1.80073	6.14723	3153	0	1.80073	6.14723		3.16499	83.0648	171.903	61.4035	270.142	0.745989		2.3151	48.8615	260.242	567.399	385.229	1.02271		10426.1	159.825	607.785	0.973492	2.49054	17.4781
	1078	0	5.43709	13.7591		2978.1	0	5.43709	1.53185	5128.1	2.08156	5.43709	4.60877	3153.1	2.08156	5.43709	1.53185		2.7968	14.4627	1173.01	162.629	419.739	0.484746		3.23421	25.3315	165.085	195.335	87.1933	1.00112		1612.58	135.564	187.441	0.378755	2.08855	13.0336
	1078.1	4.30378	3.61891	1.53185		2978.2	4.30378	0	3.07031	5128.2	2.08156	1.80073	1.53185	3153.2	2.08156	7.24995	3.07031		3.04637	74.093	173.925	208.324	863.777	0.693032		3.79007	38.0006	299.217	74.1452	360.68	0.796006		6214.39	2601.15	178.455	0.454164	4.6766	45.8043
	1078.2	0	5.43709	6.14723		2978.3	4.30378	1.80073	1.53185	5128.3	0	0	3.07031	3153.3	2.08156	3.61891	1.53185		4.06934	14.4314	546.763	61.473	357.195	0.782573		1.82514	16.2634	389.08	110.22	137.588	0.887765		3380.1	120.371	158.736	0.981638	3.16597	39.2776
	1078.3	0	10.8438	4.60877		2978.4	4.30378	0	1.53185	5128.4	0	0	7.68307	3153.4	0	5.43709	4.60877		3.22793	45.2305	916.295	638.776	397.07	1.23617		3.61486	18.0816	265.83	113.796	263.203	0.9121		742.076	469.057	174.8	1.36381	2.9529	87.321
	1078.4	0	3.61891	3.07031		2978.5	0	1.80073	3.07031	5128.5	2.08156	0	1.53185	3153.5	0	5.43709	3.07031		1.78064	86.8625	390.868	479.305	465.933	0.835275		2.1633	45.2617	812.19	263.52	81.0156	0.503633		153.902	13.0336	429.332	1.4959	2.40746	816.794
	1078.5	0	1.80073	6.14723		2978.6	2.08156	3.61891	0	5128.6	4.30378	0	0	3153.6	2.08156	3.61891	3.07031		1.67247	125.938	1171.95	170.968	185.871	2.19342		3.5363	12.6445	284.002	128.252	1343.22	1.57442		11434.4	4275.45	186.511	1.25693	2.67114	24.0041
	1078.6	0	3.61891	1.53185		2978.7	2.08156	0	1.53185	5128.7	2.08156	3.61891	9.20839	3153.7	0	7.24995	7.68307		2.87302	128.275	4862.03	11627.9	1322.27	1.37601		2.11473	34.3305	450.795	763.393	105.373	0.544621		5198.1	1981.52	1384.23	0.923206	1.57965	15.2558
	1078.7	0	1.80073	3.07031		2978.8	6.526	0	3.07031	5128.8	0	3.61891	4.60877	3153.8	2.08156	14.411	4.60877		2.25062	108.292	500.926	228.373	350.572	0.50623		2.21078	36.2004	709.299	256.791	539.04	0.514362		274.843	203.056	1450.02	1.31654	2.2316	17.4546
	1078.8	0	7.24995	7.68307		2978.9	4.30378	3.61891	3.07031	5128.9	0	0	3.07031	3153.9	2.08156	9.05019	3.07031		2.04801	43.4324	884.027	2357.27	298.687	1.87686		2.2102	165.751	865.19	264.985	349.383	1.07351		3072.73	1503.88	323.736	3.51284	3.78198	13.0336
	1078.9	0	12.6307	1.53185		2979	6.526	0	3.07031	5129	0	3.61891	1.53185	3154	0	5.43709	6.14723		1.3853	59.6862	715.708	86.5701	204.328	0.532578		4.44302	30.7507	911.401	550.667	53.4794	1.81906		1313	144.393	1195.17	2.71396	1.89633	52.3303
	1079	0	12.6307	7.68307		2979.1	2.08156	3.61891	4.60877	5129.1	0	0	4.60877	3154.1	0	9.05019	4.60877		2.17929	79.5567	115.931	45.2047	209.197	1.21782		3.12911	14.4627	406.149	220.307	226.089	1.09762		293.27	179.608	198.082	0.980502	2.15277	89.5783
	1079.1	0	12.6307	7.68307		2979.2	4.30378	3.61891	6.14723	5129.2	2.08156	3.61891	0	3154.2	2.08156	9.05019	3.07031		3.51032	220.627	202.984	209.072	1575.88	1.21519		3.3017	27.1005	274.74	773.787	134.366	1.14439		697.064	72.0064	188.189	2.04872	3.16886	43.4414
	1079.2	0	10.8438	3.07031		2979.3	0	3.61891	6.14723	5129.3	0	1.80073	4.60877	3154.3	2.08156	21.5366	7.68307		2.23349	41.6195	428.663	19.8685	341.475	1.60954		3.64881	43.3595	431.676	261.297	275.306	0.682751		361.296	52.0255	161.94	0.740602	2.99034	21.7818
	1079.3	0	25.0923	7.68307		2979.4	0	3.61891	4.60877	5129.4	2.08156	9.05019	6.14723	3154.4	4.30378	25.0923	6.14723		2.7138	34.3433	475.998	119.322	170.867	0.814488		1.77519	14.4314	319.431	99.4671	229.895	1.50461		187.355	69.9652	623.365	1.2037	3.4387	32.7523
	1079.4	2.08156	10.8438	9.20839		2979.5	2.08156	0	3.07031	5129.5	4.30378	1.80073	7.68307	3154.5	2.08156	39.2107	3.07031		2.24449	97.7631	349.613	131.929	210.488	0.603576		4.0189	144.325	2045.8	287.727	203.443	0.752074		425.421	433.044	232.712	1.08569	3.59351	37.0561
	1079.5	0	28.6376	7.68307		2979.6	2.08156	1.80073	1.53185	5129.6	4.30378	0	3.07031	3154.6	2.08156	44.6108	7.68307		2.90891	200.225	4034.14	180.067	61.0082	0.76111		4.55288	43.4298	643.457	57.9202	209.615	1.09998		116.014	13.0336	618.232	1.47942	2.4625	34.9503
	1079.6	0	37.4551	9.20839		2979.7	0	3.61891	0	5129.7	0	1.80073	4.60877	3154.7	10.9697	59.3248	10.7295		2.60921	27.0801	2063.29	3459.12	224.175	0.964811		2.16575	47.0693	253.035	513.128	543.91	1.54384		1939.28	637.381	551.33	0.550202	5.53964	383.642
	1079.7	2.08156	42.7863	6.14723		2979.8	0	3.61891	1.53185	5129.8	0	1.80073	4.60877	3154.8	2.08156	68.6277	16.772		3.92826	43.4198	234.306	65.1876	595.954	0.714782		3.39902	65.1633	142.131	45.2564	68.8577	0.626411		1148.25	314.982	1064.81	1.38006	2.60893	363.722
	1079.8	0	37.4551	4.60877		2979.9	4.30378	1.80073	7.68307	5129.9	2.08156	5.43709	0	3154.9	6.526	57.4741	10.7295		1.96555	27.0264	479.244	25.3141	248.736	0.923443		1.84551	28.9558	16002.8	2729.32	465.6	0.839394		647.551	28.3078	158.959	1.0989	3.54597	15.2558
	1079.9	0	40.9651	12.2464		2980	0	3.61891	1.53185	5130	4.30378	7.24995	4.60877	3155	0	53.7825	13.7591		3.03252	61.5213	123.409	27.1497	158.845	0.33615		3.19744	19.8685	103.777	34.3505	114.653	0.701354		797.981	56.4934	1062.94	1.19051	2.61044	95.7366
	1080	0	25.0923	4.60877		2980.1	0	1.80073	3.07031	5130.1	0	3.61891	4.60877	3155.1	0	72.3718	10.7295		2.84442	173.068	3523.15	598.299	157.046	1.05043		2.25748	135.611	578.624	472.604	402.936	0.694838		563.827	155.06	140.549	0.603925	2.93825	67.721
	1080.1	2.08156	17.9704	4.60877		2980.2	2.08156	3.61891	1.53185	5130.2	8.74822	3.61891	10.7295	3155.2	4.30378	37.4551	6.14723		1.60809	46.9696	247.552	72.2507	996.035	0.64699		2.89752	28.9446	215.911	1023.97	195.594	1.7267		1254.54	954.632	560.566	0.829619	1.75768	28.3078
	1080.2	0	17.9704	4.60877		2980.3	2.08156	1.80073	0	5130.3	0	0	7.68307	3155.3	4.30378	33.9359	12.2464		2.98729	12.6445	554.18	416.002	152.608	1.03967		2.2021	25.3315	311.753	1294.74	323.155	1.15462		800.66	52.4468	381.218	0.466699	3.03925	15.2558
	1080.3	0	7.24995	3.07031		2980.4	4.30378	3.61891	4.60877	5130.4	2.08156	0	4.60877	3155.4	0	9.05019	7.68307		1.98191	424.22	1133.57	180.059	254.722	0.552139		3.47204	10.8263	740.463	202.061	450.767	0.960892		319.164	73.9664	307.343	0.699821	2.48741	111.203
	1080.4	2.08156	5.43709	6.14723		2980.5	2.08156	5.43709	1.53185	5130.5	4.30378	5.43709	7.68307	3155.5	0	7.24995	1.53185		1.81634	83.2266	2668.77	211.943	137.404	0.877279		3.23645	43.4203	87.1729	32.4906	166.439	1.26719		7791.29	494.575	770.324	0.621916	1.74523	43.5813
	1080.5	0	9.05019	1.53185		2980.6	4.30378	1.80073	1.53185	5130.6	0	0	4.60877	3155.6	2.08156	17.9704	1.53185		2.65343	14.4627	591.499	37.9948	3189.56	1.28446		1.93472	185.388	215.695	23.4996	558.651	1.58584		377.754	117.85	278.984	0.848052	2.95536	15.2558
	1080.6	0	10.8438	4.60877		2980.7	2.08156	0	7.68307	5130.7	2.08156	1.80073	6.14723	3155.7	0	5.43709	6.14723		3.86783	189.283	1095.1	191.274	822.033	1.48384		3.13182	54.2735	2003.58	583.827	65.6763	0.920123		421.364	54.5334	233.477	1.09924	1.35687	229.601
	1080.7	0	16.1846	3.07031		2980.8	0	0	3.07031	5130.8	0	3.61891	1.53185	3155.8	2.08156	14.411	4.60877		3.15763	108.477	1085	88.5095	441.658	0.538943		2.26962	93.926	530.945	25.3315	306.969	0.914785		613.092	315.119	1104.33	1.54339	3.05067	109.342
	1080.8	0	10.8438	3.07031		2980.9	6.526	7.24995	6.14723	5130.9	2.08156	0	6.14723	3155.9	2.08156	17.9704	4.60877		4.27026	231.565	939.697	63.3004	201.236	0.705084		2.70384	72.3942	338.333	374.321	120.55	1.14234		210.825	203.747	2516.03	0.591833	3.68794	109.309
	1080.9	0	5.43709	4.60877		2981	0	0	6.14723	5131	2.08156	0	10.7295	3156	2.08156	3.61891	4.60877		2.39911	218.957	300.344	104.547	299.891	1.24331		2.42366	99.2899	782.389	1304.74	233.826	0.654641		1428.64	462.955	233.384	1.16977	2.25822	15.2558
	1081	0	1.80073	7.68307		2981.1	2.08156	7.24995	6.14723	5131.1	0	0	6.14723	3156.1	4.30378	14.411	3.07031		2.72386	54.2807	294.963	47.0251	731.318	0.818468		2.41344	75.9795	266.721	417.674	187.704	1.27708		11249.3	2230.82	974.269	1.73888	3.0912	148.971
	1081.1	0	3.61891	7.68307		2981.2	2.08156	10.8438	0	5131.2	0	0	0	3156.2	0	19.7548	3.07031		3.16845	19.8685	1197.9	132.045	215.864	0.951178		1.9871	37.9885	844.697	178.593	162.009	0.904316		14406.5	163.931	1104.33	1.63339	2.99011	15.2558
	1081.2	0	10.8438	6.14723		2981.3	6.526	3.61891	6.14723	5131.3	2.08156	1.80073	3.07031	3156.3	2.08156	9.05019	4.60877		3.5416	43.3935	254.878	70.5491	312.242	1.97001		2.24021	50.6451	564.398	252.239	1125.32	1.0478		952.518	52.1662	2698.58	0.455107	2.22526	17.4781
	1081.3	0	5.43709	9.20839		2981.4	0	1.80073	0	5131.4	0	0	1.53185	3156.4	0	7.24995	6.14723		2.21614	86.8007	428.078	201.367	329.709	0.796467		3.64191	36.1366	198.149	314.006	3262.23	0.767826		3422.84	374.069	1752.4	1.45646	2.78955	30.5066
	1081.4	2.08156	3.61891	3.07031		2981.5	2.08156	5.43709	7.68307	5131.5	2.08156	0	1.53185	3156.5	2.08156	7.24995	1.53185		2.40068	254.389	632.958	315.82	496.124	0.834211		3.17212	63.3076	229.028	74.2722	117.561	2.10848		268.704	17.4781	113.187	0.928316	1.90489	21.7818
	1081.5	2.08156	3.61891	4.60877		2981.6	0	0	3.07031	5131.6	0	5.43709	0	3156.6	6.526	10.8438	3.07031		2.63625	14.4627	1694.56	2052.1	178.213	1.81377		2.34107	258.337	209.606	27.1376	155.879	1.53446		327.359	63.2993	230.414	2.01517	3.34062	72.2174
	1081.6	0	5.43709	3.07031		2981.7	4.30378	0	9.20839	5131.7	4.30378	3.61891	3.07031	3156.7	2.08156	5.43709	4.60877		2.66531	54.2928	340.634	102.803	780.28	0.557227		4.37514	52.3786	175.949	63.295	294.185	0.543129		2299.92	930.428	854.622	1.60745	3.64353	26.0856
	1081.7	0	9.05019	7.68307		2981.8	0	0	6.14723	5131.8	2.08156	1.80073	4.60877	3156.8	0	5.43709	6.14723		2.98327	39.814	966.536	113.684	503.568	0.529221		2.5061	52.5238	224.512	250.976	631.126	1.12806		3941.77	111.255	360.534	0.848383	2.69458	17.4781
	1081.8	0	5.43709	1.53185		2981.9	4.30378	3.61891	3.07031	5131.9	0	1.80073	6.14723	3156.9	4.30378	5.43709	13.7591		3.06605	45.2373	485.379	47.064	320.724	1.03006		1.53829	59.7257	353.641	92.1954	36.6495	0.573389		971.023	89.3505	483.687	1.15571	2.31933	13.0336
	1081.9	0	0	3.07031		2982	2.08156	3.61891	6.14723	5132	4.30378	1.80073	3.07031	3157	2.08156	1.80073	7.68307		2.42994	21.6952	799.485	312.569	254.63	2.08388		2.44723	25.3136	634.174	164.758	795.855	2.90743		189.346	34.6932	276.89	1.30399	4.93447	65.6914
	1082	2.08156	0	3.07031		2982.1	0	0	3.07031	5132.1	0	0	1.53185	3157.1	4.30378	1.80073	1.53185		2.89744	241.572	943.267	161.872	1718.01	0.470453		2.58212	14.4627	778.507	178.451	154.395	2.86406		693.659	65.5039	703.694	0.295056	1.61867	15.2558
	1082.1	0	3.61891	3.07031		2982.2	0	1.80073	10.7295	5132.2	0	7.24995	4.60877	3157.2	2.08156	0	4.60877		3.53247	68.6275	428.372	101.104	328.534	0.931111		3.23809	30.7253	456.792	200.625	252.23	1.58521		339.256	251.911	3595.04	0.743048	4.18334	21.7818
	1082.2	0	9.05019	10.7295		2982.3	2.08156	1.80073	3.07031	5132.3	2.08156	0	3.07031	3157.3	0	7.24995	3.07031		1.89685	48.8816	2335.16	197.293	166.266	1.68262		3.93061	47.0503	109.969	275.734	225.362	2.02242		417.775	30.618	464.253	0.828844	3.54895	30.3894
	1082.3	0	7.24995	1.53185		2982.4	0	0	1.53185	5132.4	4.30378	3.61891	3.07031	3157.4	0	9.05019	6.14723		2.32508	19.8823	492.08	265.585	463.597	2.83402		2.594	27.1497	275.223	18.0816	152.945	0.941317		636.446	213.834	286.416	0.569853	3.81166	50.2296
	1082.4	0	3.61891	3.07031		2982.5	2.08156	1.80073	4.60877	5132.5	2.08156	1.80073	0	3157.5	8.74822	9.05019	3.07031		1.33441	320.8	211.358	233.32	416.712	0.745791		2.19335	65.0794	1811.8	162.61	1150.38	1.34335		421.255	32.5874	462.509	0.330819	4.02634	96.1512
	1082.5	0	7.24995	4.60877		2982.6	0	3.61891	1.53185	5132.6	2.08156	0	7.68307	3157.6	2.08156	0	0		3.98404	63.063	2066.21	322.032	748.897	0.927956		4.10441	59.6357	176.611	142.549	2028.56	0.54073		905.278	719.508	132.724	1.53729	1.27962	13.0336
	1082.6	0	9.05019	10.7295		2982.7	6.526	0	6.14723	5132.7	4.30378	0	6.14723	3157.7	0	1.80073	4.60877		3.67372	23.4959	1602.17	278.134	1414.26	1.75158		2.64417	144.731	329.123	70.4554	94.6932	1.1123		11928.5	135.47	337.375	0.743124	3.1303	67.6565
	1082.7	0	9.05019	7.68307		2982.8	8.74822	0	1.53185	5132.8	8.74822	0	9.20839	3157.8	0	3.61891	4.60877		2.34418	101.412	2439.81	698.425	320.287	0.907277		4.56212	45.1863	801.3	288.266	152.862	1.29869		383.874	153.008	694.63	1.81499	2.75008	148.826
	1082.8	0	3.61891	4.60877		2982.9	2.08156	3.61891	1.53185	5132.9	0	1.80073	3.07031	3157.9	2.08156	0	6.14723		2.34659	16.2496	361.219	393.424	178.781	1.17672		4.58344	18.0816	567.755	202.709	295.021	0.884053		4205.11	985.721	331.324	0.625552	2.74967	21.7584
	1082.9	0	9.05019	0		2983	0	1.80073	4.60877	5133	0	0	4.60877	3158	4.30378	0	4.60877		5.20366	88.6797	766.587	97.5657	257.756	0.736845		2.28932	45.2373	435.062	108.615	658.24	1.23262		2018.92	56.3293	223.505	1.62672	2.18718	32.6116
	1083	0	17.9704	12.2464		2983.1	0	0	1.53185	5133.1	0	3.61891	9.20839	3158.1	2.08156	0	4.60877		2.88623	201.28	1737.06	104.889	96.0372	0.833793		2.84952	18.0816	839.254	205.695	141.799	2.17912		1348.33	93.8989	432.051	1.4358	1.6708	34.951
	1083.1	0	19.7548	6.14723		2983.2	2.08156	0	4.60877	5133.2	2.08156	0	3.07031	3158.2	0	1.80073	4.60877		1.68666	34.3505	2325.09	260.953	189.27	0.899418		2.84207	10.8263	288.354	230.55	137.55	1.19067		14267.7	1675.01	1689.17	1.33636	2.03413	52.3303
	1083.2	0	3.61891	12.2464		2983.3	0	1.80073	3.07031	5133.3	0	1.80073	3.07031	3158.3	2.08156	1.80073	1.53185		3.93558	345.707	3535.78	466.158	155.574	1.04866		2.47306	14.4627	284.258	92.1926	653.341	0.540289		393.644	225.597	690.865	0.601097	3.03963	15.2558
	1083.3	0	3.61891	7.68307		2983.4	2.08156	0	4.60877	5133.4	0	0	6.14723	3158.4	0	5.43709	3.07031		3.08912	769.24	1631.69	583.782	56.5016	0.884009		3.21407	77.7011	703.527	468.303	372.65	1.62152		2286.66	131.177	267.873	0.923894	2.76738	243.057
	1083.4	0	5.43709	12.2464		2983.5	2.08156	5.43709	4.60877	5133.5	0	5.43709	3.07031	3158.5	2.08156	1.80073	4.60877		3.93209	169.557	613.668	93.7357	326.272	1.28176		1.71695	68.7992	2155.64	546.716	999.045	3.58929		350.342	218.926	134.588	0.798541	3.24382	17.4546
	1083.5	0	9.05019	4.60877		2983.6	0	0	1.53185	5133.6	0	3.61891	3.07031	3158.6	0	1.80073	3.07031		4.02828	61.4703	552.597	43.404	312.368	0.974587		4.56865	18.0299	3450.33	1015.76	227.445	1.43794		811.945	631.786	1080.23	0.625038	3.43675	19.5596
	1083.6	0	12.6307	16.772		2983.7	6.526	3.61891	7.68307	5133.7	0	7.24995	3.07031	3158.7	2.08156	0	3.07031		1.34165	169.39	3202.05	271.141	82.4718	0.920175		3.36015	18.0816	197.166	99.4565	355.887	1.31418		553.519	206.117	272.353	0.80855	1.94777	61.0536
	1083.7	0	5.43709	6.14723		2983.8	0	1.80073	3.07031	5133.8	2.08156	1.80073	0	3158.8	4.30378	3.61891	0		2.51935	1874.37	1200.55	954.746	462.477	0.788957		6.2533	399.044	604.584	310.707	1827.15	0.916992		200.875	24.0041	1106.92	0.449065	2.7061	24.0041
	1083.8	0	10.8438	4.60877		2983.9	0	3.61891	4.60877	5133.9	2.08156	1.80073	0	3158.9	4.30378	1.80073	1.53185		5.56934	19.8998	256.511	135.105	501.034	2.29714		1.96531	36.1494	492.257	607.224	48.8786	1.13192		1226.85	124.611	367.465	0.933609	3.16276	37.196
	1083.9	0	10.8438	9.20839		2984	0	1.80073	3.07031	5134	2.08156	5.43709	4.60877	3159	2.08156	9.05019	1.53185		2.7405	757.337	85.5386	36.1057	674.599	0.440439		1.84549	12.6445	297.514	23.4959	76.4327	1.72747		549.478	170.35	1318.09	0.915093	2.12163	15.2324
	1084	0	9.05019	1.53185		2984.1	0	1.80073	3.07031	5134.1	4.30378	1.80073	3.07031	3159.1	0	3.61891	4.60877		2.30047	140.802	570.649	455.156	609.561	0.989278		2.10057	57.875	1541.01	466.581	214.869	1.64145		264.713	98.15	656.067	0.666521	4.21361	43.6985
	1084.1	0	17.9704	4.60877		2984.2	0	0	4.60877	5134.2	8.74822	0	1.53185	3159.2	2.08156	0	1.53185		2.78099	196.753	271.843	438.937	546.735	1.40845		1.99378	14.4627	293.767	90.4306	112.71	1.14753		13820.1	89.6662	636.096	1.38912	3.5379	21.7584
	1084.2	0	5.43709	9.20839		2984.3	2.08156	3.61891	3.07031	5134.3	0	1.80073	4.60877	3159.3	4.30378	1.80073	4.60877		4.02308	124.936	852.142	150.188	231.68	1.14151		2.92391	48.7935	318.178	65.0934	229.592	0.510795		1491.25	255.836	1083.81	0.597919	2.42643	15.2558
	1084.3	0	9.05019	1.53185		2984.4	2.08156	0	4.60877	5134.4	0	1.80073	4.60877	3159.4	6.526	0	3.07031		2.65081	30.6895	165.936	268.939	357.943	0.559062		2.33735	56.0498	122.03	316.024	420.24	0.526301		1958.71	89.5205	629.346	0.892176	2.79448	15.2558
	1084.4	0	7.24995	1.53185		2984.5	0	0	1.53185	5134.5	4.30378	1.80073	1.53185	3159.5	2.08156	1.80073	3.07031		4.35329	132.048	2696.23	2034.93	515.453	0.894698		3.1647	97.6596	934.659	462.142	76.2348	1.57452		1397.02	82.878	1079.94	1.31319	3.27478	13.0336
	1084.5	4.30378	7.24995	3.07031		2984.6	0	1.80073	3.07031	5134.6	0	1.80073	4.60877	3159.6	2.08156	5.43709	3.07031		2.1358	10.8263	1162.53	137.451	115.911	0.618537		2.65845	14.4627	1168.91	812.765	364.014	0.815067		2454.52	58.8556	541.803	1.12368	2.2337	13.0336
	1084.6	0	1.80073	4.60877		2984.7	2.08156	1.80073	1.53185	5134.7	2.08156	7.24995	6.14723	3159.7	2.08156	0	3.07031		1.83596	16.2496	309.949	389.096	211.339	2.45698		1.79219	23.5129	708.184	170.795	193.34	0.693892		3417.99	2310.78	600.342	0.304621	1.54372	24.0041
	1084.7	0	1.80073	10.7295		2984.8	2.08156	3.61891	12.2464	5134.8	0	3.61891	4.60877	3159.8	0	5.43709	1.53185		2.17775	23.5187	2868.6	536.487	794.003	2.43852		2.32148	63.3375	1074.56	326.451	283.705	2.05216		1920.13	34.7811	120.797	0.686459	3.09211	15.2558
	1084.8	0	9.05019	4.60877		2984.9	6.526	1.80073	7.68307	5134.9	0	7.24995	3.07031	3159.9	2.08156	1.80073	6.14723		2.29469	45.2438	346.195	47.0124	164.684	0.959419		3.61942	14.4314	994.488	287.132	208.117	1.52133		4150.66	2208.98	347.728	0.824439	2.77647	65.5968
	1084.9	0	5.43709	1.53185		2985	2.08156	0	7.68307	5135	0	1.80073	3.07031	3160	2.08156	7.24995	3.07031		2.89313	122.565	538.599	138.735	347.181	1.20307		4.41802	30.6606	1009.91	248.748	641.09	1.3634		1160.09	626.729	245.46	0.765934	1.89052	135.418
	1085	2.08156	1.80073	4.60877		2985.1	2.08156	0	7.68307	5135.1	2.08156	0	3.07031	3160.1	0	0	4.60877		4.85014	59.7008	4280.84	95.6293	126.956	0.752638		3.46344	25.3141	586.473	199.551	517.36	0.88295		5157.99	262.42	893.68	0.513511	4.09328	15.2558
	1085.1	0	0	1.53185		2985.2	2.08156	0	6.14723	5135.2	6.526	0	1.53185	3160.2	0	3.61891	1.53185		1.8266	151.661	182.216	30.6724	97.5199	1.28647		2.4708	43.4382	623.396	436.222	149.883	0.469258		2762.71	1002.71	313.009	0.988508	3.18116	15.2558
	1085.2	0	3.61891	6.14723		2985.3	2.08156	0	3.07031	5135.3	0	9.05019	6.14723	3160.3	0	7.24995	1.53185		1.56608	25.3369	1293.98	1137.56	360.808	0.729027		2.31542	18.0763	618.114	94.0382	323.679	0.537786		253.055	13.0336	926.903	0.928843	2.67714	17.4546
	1085.3	2.08156	0	4.60877		2985.4	0	1.80073	9.20839	5135.4	0	5.43709	0	3160.4	0	1.80073	3.07031		2.13335	12.6133	4519.63	274.548	967.605	2.00761		3.31607	12.6445	186.131	34.3558	782.886	1.1535		440.66	288.571	729.719	1.91515	3.22487	17.4546
	1085.4	0	3.61891	7.68307		2985.5	4.30378	3.61891	3.07031	5135.5	0	1.80073	7.68307	3160.5	0	5.43709	6.14723		1.65337	254.05	292.673	79.5943	1081.05	0.869714		2.36284	45.2559	175.418	54.3245	975.457	1.06719		395.18	168.398	209.06	1.06834	2.80006	26.0856
	1085.5	0	3.61891	9.20839		2985.6	6.526	0	4.60877	5135.6	2.08156	10.8438	1.53185	3160.6	2.08156	7.24995	4.60877		2.85955	174.848	415.689	106.625	384.856	2.39827		6.24496	27.1063	680.405	471.869	409.315	2.11927		10932.5	1716.13	365.606	1.43726	2.26341	65.6913
	1085.6	0	3.61891	7.68307		2985.7	0	1.80073	3.07031	5135.7	2.08156	1.80073	4.60877	3160.7	6.526	5.43709	3.07031		2.64398	83.2002	1527.27	63.28	105.337	2.47907		2.58365	18.0816	516.804	200.192	393.615	0.444723		859.837	302.204	2238.74	0.946297	1.6257	13.0336
	1085.7	0	1.80073	1.53185		2985.8	0	1.80073	6.14723	5135.8	0	1.80073	1.53185	3160.8	0	5.43709	1.53185		2.06952	39.7508	246.514	234.455	175.011	1.4259		1.56458	27.1238	197.261	59.7389	593.025	1.17848		271.434	102.618	979.384	0.40546	2.39029	15.2558
	1085.8	0	1.80073	6.14723		2985.9	6.526	1.80073	0	5135.9	0	3.61891	6.14723	3160.9	0	5.43709	6.14723		3.22243	77.5718	451.165	196.705	276.695	1.04389		2.89017	50.6147	6569.09	468.375	73.3293	1.61273		659.56	153.053	291.492	0.483531	3.01672	24.0033
	1085.9	4.30378	3.61891	1.53185		2986	0	1.80073	3.07031	5136	0	3.61891	4.60877	3161	4.30378	5.43709	9.20839		1.77064	27.0414	309.445	146.376	694.138	1.31847		2.24531	19.8685	361.242	1018.74	594.226	0.973517		1037.49	187.901	440.419	0.69371	2.02287	15.2558
	1086	0	0	7.68307		2986.1	0	1.80073	1.53185	5136.1	4.30378	0	1.53185	3161.1	2.08156	0	1.53185		2.51967	119.4	282.993	79.3423	349.908	0.775979		1.1271	56.1057	307.738	18.0816	311.753	1.21943		167.216	43.6985	299.616	0.813129	2.00317	78.6445
	1086.1	0	3.61891	0		2986.2	2.08156	0	9.20839	5136.2	0	0	3.07031	3161.2	4.30378	1.80073	4.60877		2.94355	176.988	285.686	83.028	97.6891	0.400794		2.02862	171.406	1590.46	397.84	439.354	0.920179		754.927	212.512	198.548	1.3474	4.07935	17.4546
	1086.2	0	7.24995	4.60877		2986.3	6.526	1.80073	10.7295	5136.3	0	1.80073	4.60877	3161.3	0	5.43709	1.53185		2.54769	10.8263	3257.1	233.007	64.03	0.993442		2.7323	18.0816	336.58	208.278	405.506	1.53459		843.725	26.2256	1104.61	0.665492	3.33528	21.7584
	1086.3	0	1.80073	3.07031		2986.4	4.30378	0	9.20839	5136.4	2.08156	1.80073	4.60877	3161.4	0	5.43709	7.68307		2.78623	30.7512	448.924	1513.58	122.167	0.775129		2.19718	21.7126	163.684	132.011	316.403	0.957555		587.726	118.113	385.973	0.737567	3.37578	13.0336
	1086.4	0	0	6.14723		2986.5	4.30378	1.80073	9.20839	5136.5	8.74822	1.80073	1.53185	3161.5	2.08156	1.80073	3.07031		2.38387	300.824	1041.05	59.6802	187.936	1.90816		2.75265	57.8495	660.424	166.573	175.083	0.691742		6251.69	216.469	876.547	1.14789	1.4268	36.9154
	1086.5	0	3.61891	3.07031		2986.6	6.526	1.80073	3.07031	5136.6	2.08156	0	4.60877	3161.6	0	5.43709	4.60877		2.27878	1098.75	538.992	147.356	250.584	1.03483		2.03931	135.631	852.367	528.593	392.072	0.792659		372.533	110.923	447.552	0.762598	2.30416	13.0336
	1086.6	0	0	7.68307		2986.7	6.526	3.61891	6.14723	5136.7	0	0	1.53185	3161.7	2.08156	9.05019	7.68307		2.50264	104.856	1591.08	4282.94	150.71	1.64512		2.45364	95.9042	318.817	191.138	339.449	2.43844		337.605	39.2783	224.12	0.546506	3.9118	21.7818
	1086.7	2.08156	1.80073	0		2986.8	8.74822	3.61891	3.07031	5136.8	0	1.80073	4.60877	3161.8	0	1.80073	1.53185		2.73099	95.8098	691.303	404.542	1210.76	1.22393		2.37635	83.1156	173.986	195.503	304.445	2.16605		7594.74	1745.17	546.376	0.765657	3.00945	34.8096
	1086.8	0	3.61891	3.07031		2986.9	4.30378	1.80073	4.60877	5136.9	2.08156	1.80073	4.60877	3161.9	4.30378	0	3.07031		2.29558	611.159	130.931	57.9323	305.735	1.04032		2.11137	14.4627	339.514	248.352	370.722	0.492203		524.563	127.026	772.401	0.718825	1.47201	102.507
	1086.9	0	1.80073	0		2987	6.526	0	10.7295	5137	2.08156	5.43709	3.07031	3162	0	9.05019	4.60877		2.78085	25.3315	1359.12	41.4891	3792.65	0.240697		1.75585	12.6445	126.684	99.5009	193.974	1.40388		191.733	146.077	344.542	1.42701	3.54765	13.0336
	1087	0	3.61891	6.14723		2987.1	4.30378	5.43709	6.14723	5137.1	0	0	4.60877	3162.1	0	7.24995	3.07031		3.51828	72.3963	248.821	38.0186	307.464	0.459459		1.73149	74.0025	1383.89	1027.11	295.983	0.453286		122.175	47.8624	400.788	1.12859	2.79212	43.5579
	1087.1	0	3.61891	0		2987.2	0	0	4.60877	5137.2	2.08156	1.80073	0	3162.2	2.08156	5.43709	1.53185		1.41341	176.269	1223.66	72.1967	842.235	1.21235		4.34315	32.5124	275.728	305.208	261.44	0.5178		10649.7	4415.55	663.028	1.32706	3.72763	30.3894
	1087.2	0	1.80073	4.60877		2987.3	6.526	0	3.07031	5137.3	0	1.80073	4.60877	3162.3	2.08156	1.80073	7.68307		2.35048	39.8067	318.349	162.219	696.141	2.05598		3.23199	410.449	3079.72	335.406	234.396	1.03674		1004.33	328.434	235.415	0.80262	1.60972	17.4781
	1087.3	0	1.80073	3.07031		2987.4	2.08156	1.80073	7.68307	5137.4	2.08156	5.43709	6.14723	3162.4	0	1.80073	4.60877		2.78913	94.0142	172.816	437.97	245.723	1.32525		3.9501	39.8125	272.983	225.86	143.786	0.936377		3235.19	205.179	545.933	2.91059	3.56705	41.3598
	1087.4	0	3.61891	3.07031		2987.5	2.08156	1.80073	4.60877	5137.5	0	1.80073	6.14723	3162.5	0	5.43709	7.68307		2.65993	324.351	3338.24	455.875	79.3587	1.49074		3.52563	28.9272	279.172	217.54	237.902	1.75157		839.83	67.6031	646.628	1.06668	2.3915	129.067
	1087.5	0	1.80073	3.07031		2987.6	4.30378	0	3.07031	5137.6	4.30378	1.80073	6.14723	3162.6	2.08156	3.61891	3.07031		4.74915	66.9689	1362.2	860.33	339.942	0.724031		2.54114	12.6133	143.648	112.161	189.068	0.637113		1596.99	93.373	6806.29	0.637684	3.10469	26.0856
	1087.6	2.08156	3.61891	4.60877		2987.7	0	1.80073	1.53185	5137.7	0	0	7.68307	3162.7	2.08156	10.8438	4.60877		3.55636	23.5012	342.687	54.3119	401.723	1.06734		2.40124	19.8823	2895.67	2341.73	1779.08	1.02065		391.12	13.0336	1914.97	0.521105	1.49351	56.7564
	1087.7	0	0	4.60877		2987.8	0	0	6.14723	5137.8	0	0	7.68307	3162.8	6.526	3.61891	4.60877		3.21832	18.0503	554.634	2098.65	450.87	1.0319		2.45596	50.6623	1243.3	347.168	110.064	0.5408		5139.52	111.325	180.186	1.06112	3.18686	39.2548
	1087.8	0	3.61891	6.14723		2987.9	2.08156	1.80073	4.60877	5137.9	0	1.80073	7.68307	3162.9	4.30378	9.05019	3.07031		3.38655	258.272	622.706	36.1441	195.835	1.2259		2.01856	25.3136	207.196	294.094	122.254	0.685758		790.42	452.925	404.453	0.824218	1.32837	63.4392
	1087.9	0	3.61891	1.53185		2988	2.08156	0	4.60877	5138	4.30378	0	7.68307	3163	2.08156	3.61891	4.60877		1.99423	18.0641	596.794	45.1293	508.056	1.01335		2.03354	23.5134	2439.5	236.783	408.561	0.993876		90.1392	26.2256	191.202	0.513787	2.99084	56.4934
	1088	0	1.80073	4.60877		2988.1	2.08156	0	4.60877	5138.1	8.74822	0	6.14723	3163.1	2.08156	7.24995	9.20839		3.31181	90.4553	854.4	171.238	352.902	0.799561		4.00851	61.4211	1191.18	918.546	158.825	1.22968		1622.9	1206.38	546.868	0.79859	2.7229	37.0553
	1088.1	0	0	3.07031		2988.2	2.08156	0	4.60877	5138.2	0	1.80073	10.7295	3163.2	2.08156	7.24995	1.53185		2.47694	43.4065	1147.65	142.232	341.949	0.313579		1.98021	86.8745	645.739	227.793	233.292	0.837112		43176.1	574.526	463.073	0.447533	2.77072	209.312
	1088.2	0	1.80073	3.07031		2988.3	2.08156	1.80073	3.07031	5138.3	0	0	3.07031	3163.3	0	1.80073	3.07031		1.50895	14.4627	448.532	81.4108	350.647	0.233838		2.53846	28.9383	2085.26	1364.5	1206.48	0.791209		234.836	54.5525	142.113	1.42078	3.51946	93.9867
	1088.3	2.08156	0	3.07031		2988.4	2.08156	1.80073	1.53185	5138.4	2.08156	0	7.68307	3163.4	0	1.80073	3.07031		1.42492	32.5376	525.246	59.5745	85.4266	1.00284		2.75056	43.4431	1898.23	366.623	641.09	1.85243		1333.29	24.0041	252.88	2.6694	2.40938	19.5596
	1088.4	2.08156	0	9.20839		2988.5	2.08156	1.80073	3.07031	5138.5	0	3.61891	1.53185	3163.5	0	5.43709	1.53185		3.40024	93.7794	108.46	88.5024	1824.39	0.545347		3.0248	246.294	1994.3	106.794	154.163	0.889157		125.048	13.0336	264.536	1.46246	2.40365	13.0336
	1088.5	0	1.80073	0		2988.6	0	0	10.7295	5138.6	0	0	3.07031	3163.6	0	0	3.07031		2.23686	48.7791	866.129	335.625	478.976	2.26389		5.71618	27.1063	306.475	30.6995	141.799	2.2997		1515.52	656.854	1027.1	0.859342	2.88206	15.2558
	1088.6	0	1.80073	4.60877		2988.7	2.08156	1.80073	3.07031	5138.7	0	3.61891	9.20839	3163.7	2.08156	3.61891	3.07031		2.69905	36.0467	660.609	185.491	280.587	0.748811		3.07304	16.1672	2092.44	465.802	207.326	1.25846		1527.8	108.8	174.034	1.99336	4.12984	21.7818
	1088.7	0	0	0		2988.8	0	1.80073	3.07031	5138.8	4.30378	0	6.14723	3163.8	4.30378	3.61891	3.07031		2.45763	47.0688	1825.31	575.862	827.984	0.919084		6.80121	332.436	1447.74	286.339	414.21	0.820309		1813.8	82.9291	655.74	1.16826	2.36239	142.346
	1088.8	2.08156	0	1.53185		2988.9	2.08156	0	6.14723	5138.9	2.08156	0	10.7295	3163.9	0	5.43709	4.60877		1.98964	12.6445	1095.31	86.563	235.192	0.642512		2.18919	95.9325	2895.67	2341.73	344.033	0.96217		960.063	41.4763	1458.29	0.333038	2.19515	39.2255
	1088.9	0	0	0		2989	2.08156	1.80073	6.14723	5139	0	0	4.60877	3164	2.08156	9.05019	3.07031		2.314	37.9669	680.762	59.5996	279.045	1.32194		2.08407	289.047	773.838	825.65	414.611	1.43635		720.509	172.491	1083.07	0.939588	1.76221	21.7818
	1089	0	1.80073	7.68307		2989.1	4.30378	3.61891	4.60877	5139.1	2.08156	1.80073	7.68307	3164.1	0	3.61891	3.07031		3.07974	270.872	211.587	23.4495	374.679	0.892916		3.92445	36.1366	1877.07	550.351	3212.21	0.451239		7114.79	137.028	130.016	1.05059	4.38976	41.6221
	1089.1	0	0	4.60877		2989.2	0	1.80073	12.2464	5139.2	2.08156	0	6.14723	3164.2	0	3.61891	0		1.38694	131.349	867.965	886.864	154.065	0.766194		2.28432	117.553	303.495	193.435	333.444	1.7551		30028.5	16311.1	144.886	1.33791	3.37037	24.0041
	1089.2	0	0	6.14723		2989.3	8.74822	0	10.7295	5139.3	0	0	13.7591	3164.3	2.08156	1.80073	1.53185		2.97962	28.9325	1757.25	282.052	736.1	1.50308		2.95138	12.6445	2526.63	1030.46	392.766	1.02595		8391.33	2213.52	317.062	0.930403	3.08234	76.2106
	1089.3	2.08156	0	1.53185		2989.4	6.526	9.05019	9.20839	5139.4	0	0	4.60877	3164.4	0	0	1.53185		2.06932	30.7628	61.1962	143.785	409.058	2.14465		3.15142	137.43	812.337	65.0807	1499.58	0.862836		3428.2	227.832	1370.5	1.81639	4.18682	15.2558
	1089.4	0	0	1.53185		2989.5	6.526	1.80073	4.60877	5139.5	0	1.80073	3.07031	3164.5	0	0	1.53185		3.57182	221.366	562.526	75.8922	420.209	0.887235		2.01602	641.646	32.0341	37.9935	90.2844	1.60235		620.813	245.053	636.422	0.519859	2.90976	13.0336
	1089.5	0	0	3.07031		2989.6	6.526	5.43709	9.20839	5139.6	6.526	5.43709	13.7591	3164.6	2.08156	5.43709	1.53185		2.67486	28.9626	335.722	45.2368	324.715	0.805215		3.14596	18.0641	2425.81	383.471	207.063	1.8269		1062.47	21.7818	398.839	3.45425	2.21337	26.2256
	1089.6	0	3.61891	3.07031		2989.7	4.30378	0	4.60877	5139.7	2.08156	7.24995	10.7295	3164.7	4.30378	0	4.60877		2.59669	198.246	276.773	390.323	2586.79	0.750594		2.39438	86.862	338.467	221.685	74.7969	1.35668		2393.49	207.755	1213.16	1.98596	2.43127	1413.05
	1089.7	2.08156	0	3.07031		2989.8	8.74822	0	4.60877	5139.8	2.08156	1.80073	9.20839	3164.8	4.30378	1.80073	4.60877		2.0307	12.6445	283.779	384.336	1060.65	2.31391		1.68068	56.1126	426.932	304.563	114.741	0.73875		278.085	19.6768	501.637	0.892805	3.32094	60.9371
	1089.8	0	3.61891	1.53185		2989.9	4.30378	5.43709	6.14723	5139.9	0	1.80073	13.7591	3164.9	2.08156	3.61891	3.07031		1.93985	10.8263	587.184	359.149	299.471	0.594612		4.31718	12.6445	1631.77	428.799	47.3937	2.3712		1668.11	365.676	5096.51	1.1665	4.89975	51.9083
	1089.9	0	7.24995	3.07031		2990	4.30378	0	9.20839	5140	2.08156	0	9.20839	3165	2.08156	1.80073	4.60877		3.81493	23.4617	1840.2	198.592	417.227	1.18098		2.26917	21.6634	90.0153	267.094	76.4016	0.769952		308.627	52.3991	674.048	0.652896	3.36084	24.0041
	1090	0	3.61891	3.07031		2990.1	2.08156	1.80073	9.20839	5140.1	0	1.80073	13.7591	3165.1	4.30378	1.80073	0		1.98398	205.183	727.117	94.0274	42.7361	0.692057		3.82	28.9079	294.616	463.645	677.037	0.732267		949.921	32.6116	1449.25	0.634208	2.51339	24.0041
	1090.1	0	5.43709	6.14723		2990.2	6.526	0	7.68307	5140.2	0	1.80073	9.20839	3165.2	2.08156	0	7.68307		3.70139	192.39	354.871	19.8998	38.1491	0.808848		1.6926	34.3997	1351.26	1629.84	85.756	1.10629		21775.9	1274.55	1651.38	1.04925	2.71303	39.1369
	1090.2	2.08156	3.61891	0		2990.3	4.30378	0	10.7295	5140.3	0	1.80073	9.20839	3165.3	0	1.80073	3.07031		3.72627	244.757	674.049	111.867	155.346	2.15632		2.06537	14.4314	2663.86	584.811	144.928	0.571362		3412.4	50.2238	295.883	1.6534	3.08645	60.9378
	1090.3	0	0	9.20839		2990.4	2.08156	0	7.68307	5140.4	0	3.61891	12.2464	3165.4	0	1.80073	3.07031		2.79403	12.6445	184.882	47.0561	744.832	0.334411		3.45943	211.097	392.813	153.538	223.606	0.916977		134.252	28.3078	928.949	1.60467	2.49157	23.9806
	1090.4	0	1.80073	9.20839		2990.5	2.08156	1.80073	12.2464	5140.5	0	1.80073	6.14723	3165.5	0	3.61891	3.07031		3.16414	10.8263	325.662	755.039	605.159	1.87354		3.04361	14.4627	2003.36	1561.75	195.506	1.35629		247.379	185.957	236.938	2.93219	1.7091	13.0336
	1090.5	0	1.80073	12.2464		2990.6	4.30378	3.61891	18.2721	5140.6	4.30378	5.43709	16.772	3165.6	2.08156	0	1.53185		2.41446	178.268	335.722	45.2368	852.563	0.937483		3.44374	23.5187	1442.61	215.758	435.542	1.82013		742.462	249.852	143.283	0.858201	2.17508	65.0482
	1090.6	0	9.05019	13.7591		2990.7	2.08156	1.80073	9.20839	5140.7	0	3.61891	12.2464	3165.7	0	1.80073	3.07031		2.32302	226.821	4649.4	13588	204.537	0.457865		2.57598	137.58	645.472	504.299	347.542	0.713261		693.088	94.2673	62.6387	0.903475	2.20269	15.2558
	1090.7	0	7.24995	16.772		2990.8	4.30378	9.05019	16.772	5140.8	2.08156	1.80073	21.2939	3165.8	0	1.80073	1.53185		4.0065	25.3056	1117.74	75.7079	82.2215	1.45957		3.8893	21.6814	964.517	576.882	197.139	0.822473		223.472	56.8787	614.187	0.257393	1.96738	13.0336
	1090.8	4.30378	19.7548	18.2721		2990.9	4.30378	0	9.20839	5140.9	2.08156	3.61891	7.68307	3165.9	2.08156	3.61891	1.53185		1.23167	126.612	1885.83	837.334	142.171	2.52399		3.27025	81.4558	692.039	2070.2	217.804	0.512319		1152.23	183.83	359.146	0.86565	2.32112	43.5821
	1090.9	0	16.1846	43.7521		2991	6.526	3.61891	10.7295	5141	0	1.80073	15.2677	3166	0	1.80073	3.07031		2.40388	73.9354	1170.45	142.982	603.24	1.06963		4.58134	59.7558	189.237	187.682	290.008	0.86824		276.529	24.0041	744.765	1.0866	2.76506	21.7584
	1091	0	19.7548	62.2626		2991.1	2.08156	7.24995	12.2464	5141.1	2.08156	1.80073	7.68307	3166.1	0	1.80073	9.20839		2.53887	543.558	568.543	275.663	338.542	0.983941		2.89643	12.6445	182.765	163.661	290.009	0.640923		13293.3	194.63	555.434	1.02929	2.03169	69.6435
	1091.1	0	23.3158	70.0981		2991.2	2.08156	0	12.2464	5141.2	2.08156	0	12.2464	3166.2	2.08156	0	3.07031		2.14945	72.2152	337.576	70.4781	486.871	0.668305		3.68163	59.6403	257.734	123.023	67.279	0.31927		2004.17	508.974	64.1247	0.730648	2.4853	28.3078
	1091.2	2.08156	26.8663	56.032		2991.3	4.30378	1.80073	10.7295	5141.3	0	0	9.20839	3166.3	2.08156	1.80073	1.53185		4.11185	52.4746	224.99	1689.39	322.102	0.796719		2.82102	37.9519	622.348	220.304	398.15	0.977197		2098.86	50.248	549.651	0.530623	3.53245	17.4781
	1091.3	0	12.6307	59.1431		2991.4	8.74822	0	10.7295	5141.4	0	0	7.68307	3166.4	0	0	3.07031		2.67957	14.4627	594.17	173.6	571.786	1.09544		4.59572	48.8801	3706.05	979.255	249.906	0.973284		59.5994	420.344	2517.45	0.822417	3.15939	39.1376
	1091.4	2.08156	19.7548	66.9576		2991.5	0	3.61891	1.53185	5141.5	0	1.80073	6.14723	3166.5	0	3.61891	7.68307		3.18616	195.293	1052.21	198.183	166.674	2.14231		3.3705	447.861	2615.07	290.163	301.558	0.819788		4156.12	41.3591	137.619	3.03519	3.10796	13.0336
	1091.5	0	17.9704	57.5865		2991.6	2.08156	1.80073	1.53185	5141.6	0	1.80073	16.772	3166.6	2.08156	0	1.53185		2.36561	54.2283	53.5409	232.639	528.73	0.880639		2.50276	32.5318	245.892	239.787	516.92	0.682942		422.122	308.912	116.132	0.63475	2.59418	45.7515
	1091.6	0	1.80073	39.2906		2991.7	0	3.61891	1.53185	5141.7	2.08156	0	13.7591	3166.7	2.08156	0	4.60877		2.98603	166.922	1283.58	76.0008	236.529	1.71796		1.69941	66.9677	2180.33	187.536	320.916	1.53013		1688.78	861.981	550.646	1.0114	3.15866	50.3175
	1091.7	0	7.24995	21.2939		2991.8	2.08156	1.80073	4.60877	5141.8	2.08156	1.80073	12.2464	3166.8	0	1.80073	3.07031		1.30403	128.006	661.89	79.436	54.9825	1.88065		3.24828	16.246	1312.39	269.486	165.094	0.526712		164.17	39.2783	241.253	0.566198	2.19836	128.395
	1091.8	0	5.43709	15.2677		2991.9	0	0	6.14723	5141.9	6.526	0	12.2464	3166.9	2.08156	3.61891	1.53185		3.94314	41.6375	1918.05	137.314	234.634	1.57227		3.08386	19.8945	774.152	412.477	155.682	0.635793		2206.24	155.368	779.62	1.80808	2.6175	15.2558
	1091.9	0	0	13.7591		2992	4.30378	1.80073	6.14723	5142	0	1.80073	12.2464	3167	4.30378	7.24995	1.53185		3.38007	193.151	238.604	132.99	218.522	0.992637		2.35306	30.6603	455.029	831.473	87.0057	1.35		131.275	72.0248	418.088	1.49663	1.37205	30.3894
	1092	0	5.43709	13.7591		2992.1	0	0	6.14723	5142.1	2.08156	0	21.2939	3167.1	2.08156	0	7.68307		2.18252	327.931	177.808	86.8073	161.703	1.86081		1.6306	205.954	420.236	226.192	721.712	1.19521		318.101	304.347	1109.4	1.09436	2.99033	195.033
	1092.1	0	0	4.60877		2992.2	6.526	3.61891	7.68307	5142.2	2.08156	0	13.7591	3167.2	2.08156	3.61891	3.07031		3.61304	86.805	1504.04	97.3546	367.238	0.362845		3.457	97.7455	240.767	27.1323	250.19	0.721597		5449.93	251.918	666.666	0.986325	1.48918	15.2558
	1092.2	0	0	0		2992.3	4.30378	0	1.53185	5142.3	2.08156	7.24995	12.2464	3167.3	2.08156	0	4.60877		3.67944	108.34	1796.78	45.23	862.25	0.821807		2.47686	355.404	369.102	27.1318	455.267	1.63148		8565.61	111.46	128.302	2.11581	2.16839	120.079
	1092.3	0	0	3.07031		2992.4	2.08156	1.80073	9.20839	5142.4	0	1.80073	12.2464	3167.4	2.08156	1.80073	3.07031		1.86446	70.569	407.223	23.4954	599.845	0.700625		3.04015	12.6445	415.289	150.13	115.969	0.378744		191.129	63.1593	845.279	1.34836	4.02644	127.148
	1092.4	0	0	4.60877		2992.5	4.30378	1.80073	9.20839	5142.5	0	1.80073	13.7591	3167.5	2.08156	7.24995	1.53185		3.32442	10.8263	304.255	313.539	476.77	1.14907		3.95963	12.6445	413.828	189.846	146.766	1.06167		236.494	159.697	320.8	1.00827	4.48803	43.67
	1092.5	0	0	10.7295		2992.6	4.30378	5.43709	4.60877	5142.6	2.08156	1.80073	46.7491	3167.6	2.08156	3.61891	6.14723		2.97075	88.4156	835.645	186.803	193.724	0.893636		2.25816	28.9505	330.79	131.968	480.738	0.481574		325.657	52.0482	754.416	1.08148	4.34457	21.8697
	1092.6	0	0	4.60877		2992.7	10.9697	1.80073	4.60877	5142.7	2.08156	1.80073	24.31	3167.7	2.08156	1.80073	6.14723		2.31724	606.309	1167.04	104.695	227.325	0.674154		2.85326	28.8803	116.091	77.762	173.942	1.85419		12243.2	248.936	644.24	2.18036	1.95962	34.951
	1092.7	0	0	4.60877		2992.8	8.74822	3.61891	6.14723	5142.8	2.08156	1.80073	49.835	3167.8	0	7.24995	1.53185		2.64628	85.0335	390.786	133.067	299.888	3.8024		2.08312	48.8115	914.65	483.396	1422.4	3.00461		106.583	94.0461	1281.29	1.29359	2.16183	24.0041
	1092.8	0	0	3.07031		2992.9	0	1.80073	4.60877	5142.9	0	3.61891	42.2666	3167.9	0	5.43709	4.60877		4.74662	21.7126	484.955	741.417	1173.31	1.38834		3.49369	47.0315	325.627	198.262	155.341	0.629008		321.557	181.859	111.254	1.15538	2.60803	32.471
	1092.9	0	0	4.60877		2993	2.08156	1.80073	6.14723	5143	0	0	40.7794	3168	2.08156	3.61891	4.60877		2.57426	19.8945	775.841	1254.91	420.144	0.717508		3.13526	14.4627	961.468	246.864	84.1868	1.06373		1257.11	52.1896	1515.14	1.34217	2.75281	50.2069
	1093	0	0	3.07031		2993.1	4.30378	0	3.07031	5143.1	2.08156	5.43709	39.2906	3168.1	0	0	4.60877		2.19697	39.8246	305.028	97.5775	423.837	1.87004		3.80149	99.5442	691.449	175.245	225.871	0.604208		1362.08	446.184	359.97	0.961467	2.63993	17.4781
	1093.1	0	0	3.07031		2993.2	0	1.80073	10.7295	5143.2	0	0	42.2666	3168.2	2.08156	5.43709	6.14723		3.25909	336.324	1687.17	102.745	117.714	1.21957		2.31773	12.6445	660.909	427.82	347.94	0.519133		279.647	13.0336	372.581	0.616553	3.43133	52.049
	1093.2	0	0	0		2993.3	4.30378	1.80073	4.60877	5143.3	2.08156	3.61891	60.7018	3168.3	0	1.80073	7.68307		3.71488	19.8823	783.269	59.6053	429.839	0.922902		3.36525	52.4175	309.868	38.0006	496.201	0.974025		255.34	131.273	928.609	1.21386	2.72758	58.8556
	1093.3	0	1.80073	4.60877		2993.4	6.526	0	3.07031	5143.4	2.08156	3.61891	111.69	3168.4	2.08156	3.61891	1.53185		2.67256	132.107	988.632	468.56	207.813	0.618916		2.16905	149.391	285.506	311.971	283.705	0.559577		1248.44	560.855	1691.54	0.448813	3.70988	13.0336
	1093.4	0	0	3.07031		2993.5	0	1.80073	3.07031	5143.5	4.30378	5.43709	134.052	3168.5	0	0	4.60877		2.53758	165.711	344.707	59.5785	157.216	0.588074		4.29667	72.3377	431.758	1098.33	2358.24	1.5479		2407.98	485.806	120.495	0.713856	3.04214	13.0336
	1093.5	0	1.80073	3.07031		2993.6	0	0	3.07031	5143.6	0	12.6307	282.795	3168.6	2.08156	1.80073	1.53185		3.75893	64.9719	4985.7	312.873	240.848	0.529371		2.12219	444.466	114.463	120.693	1163.37	1.38618		3601.25	34.9561	504.722	1.71424	2.94869	19.6768
	1093.6	0	0	4.60877		2993.7	4.30378	3.61891	12.2464	5143.7	8.74822	30.4063	585.545	3168.7	2.08156	7.24995	1.53185		4.50794	27.1323	233.947	144.773	207.262	1.44248		1.44867	19.8945	241.333	684.136	194.917	1.77052		3607.93	2721.85	574.052	0.713702	2.35961	30.3894
	1093.7	0	0	1.53185		2993.8	6.526	3.61891	15.2677	5143.8	6.526	39.2107	925.89	3168.8	2.08156	9.05019	1.53185		2.53883	10.8263	1280.66	140.222	3513.58	0.640683		2.25312	14.4627	2282.61	465.032	276.191	1.03432		690.131	214.703	415.77	1.1561	3.11665	24.0568
	1093.8	0	0	3.07031		2993.9	4.30378	1.80073	12.2464	5143.9	10.9697	46.4386	1274.4	3168.9	4.30378	5.43709	0		3.37752	25.2232	290.2	187.264	205.708	0.859984		4.27555	99.3023	433.291	685.261	71.928	0.39865		370.926	104.922	224.056	0.90698	3.55526	34.921
	1093.9	0	0	6.14723		2994	6.526	1.80073	16.772	5144	2.08156	37.4551	1328.05	3169	0	1.80073	1.53185		1.54061	298.242	744.39	521.037	492.277	1.61584		2.93238	79.6506	636.247	222.812	214.916	2.03595		1280.66	315.363	1095.81	1.16036	4.08835	13.0336
	1094	2.08156	0	0		2994.1	28.453	3.61891	18.2721	5144.1	2.08156	64.8967	1231.57	3169.1	2.08156	1.80073	1.53185		2.20132	220.671	1722.81	162.601	282.486	1.54484		2.92317	106.623	156.972	228.521	189.594	0.908611		1387.43	194.465	10513.7	1.24832	3.2265	32.6116
	1094.1	2.08156	0	4.60877		2994.2	10.9697	7.24995	46.7491	5144.2	0	39.2107	872.756	3169.2	2.08156	3.61891	0		2.23299	115.454	312.42	12.6445	861.836	0.91431		2.74025	193.607	3742.25	1513.71	393.644	0.805074		448.895	78.3924	341.9	0.786265	1.70325	17.4781
	1094.2	0	0	4.60877		2994.3	24.1097	7.24995	31.8212	5144.3	0	12.6307	536.557	3169.3	2.08156	3.61891	6.14723		1.79363	52.4299	2102.66	1122.98	657.309	1.22406		2.53325	23.5134	2003.98	2596.34	485.885	1.28638		299.077	80.9875	1083.17	0.349139	4.73563	19.5596
	1094.3	0	1.80073	3.07031		2994.4	34.997	0	30.3223	5144.4	2.08156	12.6307	304.947	3169.4	0	1.80073	7.68307		2.75134	52.462	332.558	403.008	1780.38	2.95116		2.33367	358.603	746.301	266.22	203.104	1.85455		1250.28	41.477	273.919	1.683	2.30087	15.2558
	1094.4	0	0	3.07031		2994.5	24.1097	3.61891	28.8218	5144.5	2.08156	5.43709	164.523	3169.5	2.08156	3.61891	4.60877		2.11317	113.705	813.538	52.4808	70.153	1.227		3.10469	19.8998	174.084	359.081	1439.95	1.00091		28833.5	1867.76	971.099	0.764174	3.35856	36.8626
	1094.5	0	0	0		2994.6	8.74822	5.43709	36.3078	5144.6	0	9.05019	121.314	3169.6	2.08156	5.43709	7.68307		1.99648	600.844	661.023	729.419	318.244	1.77791		2.80514	12.6445	317.868	269.91	361.024	0.883734		323.199	26.0856	659.27	1.16463	1.1593	83.0172
	1094.6	0	0	3.07031		2994.7	8.74822	1.80073	31.8212	5144.7	2.08156	0	68.5268	3169.7	4.30378	1.80073	10.7295		3.79275	75.9991	1129.81	108.306	884.781	0.492845		2.346	52.4675	1528.42	1004.29	233.468	0.915031		88.4911	45.8036	536.606	1.64014	5.69189	15.2558
	1094.7	0	0	1.53185		2994.8	0	5.43709	9.20839	5144.8	0	3.61891	37.8	3169.8	2.08156	3.61891	12.2464		2.79284	127.684	1144.1	143.627	152.313	1.26209		1.84456	50.6809	248.251	198.875	166.425	0.407929		7979.8	50.2296	903.2	0.587899	1.91573	13.0336
	1094.8	2.08156	0	4.60877		2994.9	6.526	1.80073	13.7591	5144.9	4.30378	9.05019	56.032	3169.9	2.08156	1.80073	9.20839		3.82887	43.4319	620.428	72.3059	192.876	1.6494		4.17298	41.637	1716.69	1841.98	143.322	0.646606		122	96.1327	220.848	1.89285	2.2009	34.8338
	1094.9	0	0	3.07031		2995	6.526	3.61891	4.60877	5145	2.08156	3.61891	49.835	3170	0	3.61891	6.14723		2.97787	38.0006	1119.06	2309.8	76.5303	0.608996		2.6263	12.6445	1393.76	421.833	119.481	0.665585		160.05	107.05	340.321	1.46314	2.45641	13.0336
	1095	0	0	4.60877		2995.1	0	1.80073	0	5145.1	0	3.61891	49.835	3170.1	4.30378	3.61891	6.14723		4.74385	189.085	1268.7	181.599	168.26	0.497771		2.65584	68.6563	1305.21	285.742	226.946	0.981882		1849.08	80.9296	342.706	1.07379	2.9797	30.5059
	1095.1	0	0	3.07031		2995.2	0	1.80073	6.14723	5145.2	2.08156	5.43709	37.8	3170.2	2.08156	5.43709	9.20839		3.27258	249.109	978.728	180.404	440.311	0.452226		2.69457	19.8998	403.109	569.297	344.613	0.528805		2607.76	214.446	1537.96	0.844175	1.97839	115.506
	1095.2	0	1.80073	4.60877		2995.3	2.08156	0	6.14723	5145.3	0	0	31.8212	3170.3	0	1.80073	13.7591		3.3054	12.6445	4418.08	506.318	1456.17	0.584971		3.73409	166.561	289.815	30.7512	166.502	2.07372		566.165	32.7523	772.802	1.84522	3.65864	17.4781
	1095.3	0	0	6.14723		2995.4	6.526	3.61891	1.53185	5145.4	0	0	15.2677	3170.4	6.526	5.43709	4.60877		3.60097	133.791	1251.03	61.4357	125.385	2.08073		1.89141	10.8263	671.404	173.211	38.1706	0.504656		176.854	389.204	1910.17	1.26224	1.48016	13.0336
	1095.4	0	0	1.53185		2995.5	4.30378	5.43709	4.60877	5145.5	0	3.61891	19.7833	3170.5	0	9.05019	7.68307		2.0919	57.8487	212.21	41.5552	367.898	1.97834		2.15465	95.975	363.387	951.351	45.7933	1.59612		5915.23	517.137	356.851	1.31807	2.69568	15.2324
	1095.5	0	0	1.53185		2995.6	0	1.80073	3.07031	5145.6	0	1.80073	24.31	3170.6	2.08156	5.43709	7.68307		1.98352	441.011	517.432	75.9119	229.408	0.945314		3.45303	458.407	516.702	290.355	121.995	1.26262		2042.19	39.2776	155.489	3.88236	2.80589	231.476
	1095.6	0	0	1.53185		2995.7	6.526	1.80073	1.53185	5145.7	4.30378	1.80073	18.2721	3170.7	0	12.6307	9.20839		3.75386	32.5747	243.351	389.276	157.066	0.529511		2.03902	10.8263	383.548	207.912	218.528	1.53905		531.753	219.09	2167.25	1.33285	2.4779	13.0336
	1095.7	0	0	4.60877		2995.8	4.30378	1.80073	0	5145.8	0	5.43709	12.2464	3170.8	0	10.8438	6.14723		3.56427	72.3373	1053.59	41.6058	68.8086	0.768153		2.03233	21.7005	194.799	311.898	242.874	0.596269		347.542	238.538	155.364	1.81895	1.57479	34.7459
	1095.8	0	1.80073	3.07031		2995.9	6.526	5.43709	4.60877	5145.9	0	3.61891	24.31	3170.9	0	7.24995	4.60877		2.12783	249.159	410.769	219.198	490.833	0.425594		2.38151	27.1323	152.847	166.283	97.7855	0.510172		3649.85	343.834	391.695	0.984775	2.99805	73.9664
	1095.9	0	0	4.60877		2996	4.30378	0	7.68307	5146	0	1.80073	19.7833	3171	0	5.43709	10.7295		2.63276	12.6445	455.545	234.13	77.7528	0.450023		1.81304	25.3315	87.0675	160.171	142.294	0.917692		2630.55	348.292	140.644	2.48714	2.04079	15.2324
	1096	0	0	0		2996.1	0	0	0	5146.1	2.08156	3.61891	15.2677	3171.1	0	5.43709	7.68307		2.70669	111.396	464.072	813.071	164.57	1.54123		2.26764	446.837	131.022	99.0254	360.579	1.02175		15280.9	96.0991	337.847	0.963147	3.30986	13.0336
	1096.1	0	0	4.60877		2996.2	0	5.43709	1.53185	5146.2	4.30378	3.61891	28.8218	3171.2	4.30378	9.05019	13.7591		3.23636	358.751	663.41	50.6644	125.473	0.936689		2.86062	88.5806	441.254	112.114	243.655	0.401219		445.224	192.751	352.864	0.614162	2.53144	19.6768
	1096.2	0	0	1.53185		2996.3	2.08156	1.80073	0	5146.3	2.08156	1.80073	18.2721	3171.3	2.08156	5.43709	7.68307		3.01274	10.8263	1101.04	202.64	439.235	1.04434		3.44963	135.698	1137.41	608.568	223.451	1.17723		232.375	82.9761	317.094	1.00168	3.47006	21.7818
	1096.3	0	0	0		2996.4	0	1.80073	1.53185	5146.4	2.08156	0	15.2677	3171.4	0	5.43709	7.68307		1.75063	48.8436	1204.2	4170.32	76.4848	0.638186		4.18213	23.5134	1048.65	321.741	178.583	0.501733		117.328	65.2233	332.53	0.428261	3.37005	30.5301
	1096.4	0	1.80073	0		2996.5	2.08156	3.61891	3.07031	5146.5	2.08156	1.80073	16.772	3171.5	0	12.6307	9.20839		3.61788	39.7956	313.613	142.115	220.559	1.37587		1.58127	881.254	99.3179	466.124	673.235	2.55578		757.949	113.747	622.547	1.8942	2.93854	102.449
	1096.5	0	0	4.60877		2996.6	0	0	1.53185	5146.6	0	1.80073	12.2464	3171.6	0	10.8438	13.7591		2.79787	252.543	369.109	25.2406	440.294	1.42675		1.86926	18.0641	1122.57	970.067	233.14	0.732861		216.228	170.31	317.909	0.558736	2.92422	17.4546
	1096.6	0	0	4.60877		2996.7	0	1.80073	3.07031	5146.7	6.526	0	16.772	3171.7	0	10.8438	6.14723		2.88518	77.8499	641.551	66.8788	360.34	0.876812		2.07524	50.693	534.959	45.2506	299.422	0.568315		190.392	65.5222	994.211	1.16279	2.52591	15.2558
	1096.7	0	0	3.07031		2996.8	2.08156	3.61891	0	5146.8	0	0	18.2721	3171.8	6.526	3.61891	9.20839		2.97923	108.215	772.692	28.9626	50.4278	0.927904		3.13462	47.0867	850.179	552.57	306.447	0.996978		227.417	80.773	5253.96	1.59548	3.35166	19.6768
	1096.8	0	0	3.07031		2996.9	0	3.61891	3.07031	5146.9	4.30378	3.61891	15.2677	3171.9	0	3.61891	4.60877		2.88994	32.564	587.371	48.7753	808.981	0.868372		2.53991	12.6445	626.738	593.155	642.923	1.40967		277.667	39.2783	146.277	1.28579	2.0757	56.6106
	1096.9	0	1.80073	3.07031		2997	0	1.80073	1.53185	5147	4.30378	0	15.2677	3172	0	14.411	6.14723		2.50447	30.7194	1616.59	412.058	685.072	1.0392		3.52132	265.516	1627.51	873.829	362.818	2.25455		1958.71	89.5205	125.21	1.21747	2.60385	30.3894
	1097	0	0	0		2997.1	0	1.80073	7.68307	5147.1	6.526	1.80073	22.8028	3172.1	0	1.80073	13.7591		2.01463	168.201	396.345	85.0302	1000.52	0.61852		2.74832	14.4627	275.853	65.1226	257.735	0.900897		205.86	13.0336	455.536	0.655578	2.62476	58.575
	1097.1	0	0	3.07031		2997.2	4.30378	0	3.07031	5147.2	0	0	4.60877	3172.2	0	3.61891	7.68307		2.48831	68.5818	167.814	178.073	151.038	0.904684		1.2605	12.6133	566.972	23.4996	3324.57	0.445946		114.463	91.7236	425.532	0.982627	2.39102	67.6031
	1097.2	0	0	1.53185		2997.3	0	3.61891	3.07031	5147.3	2.08156	5.43709	9.20839	3172.3	0	7.24995	9.20839		2.39844	28.9325	4943.72	260.477	245.226	0.270911		2.28111	21.7126	640.5	239.332	192.396	0.596854		1876.48	764.005	305.764	1.60834	2.40245	23.8634
	1097.3	0	0	6.14723		2997.4	2.08156	0	1.53185	5147.4	0	3.61891	15.2677	3172.4	2.08156	3.61891	9.20839		3.48711	266.828	21621.8	17013.6	179.799	1.75321		2.98536	23.4996	420.391	41.5812	173.123	0.854322		3363.09	45.7801	282.196	0.689499	2.30058	24.0041
	1097.4	0	1.80073	4.60877		2997.5	0	1.80073	1.53185	5147.5	0	3.61891	19.7833	3172.5	2.08156	12.6307	9.20839		5.59256	30.682	253.328	143.953	281.981	0.826516		4.60971	65.1191	160.547	130.018	405.506	1.18789		2966.72	45.8036	438.577	0.544521	3.19539	37.144
	1097.5	0	0	0		2997.6	0	0	3.07031	5147.6	4.30378	1.80073	3.07031	3172.6	0	7.24995	7.68307		2.20403	23.5187	335.267	77.5868	486.887	1.56853		1.43737	14.4314	709.577	61.5258	345.947	0.97273		358.338	71.7676	2620.47	0.712245	4.20792	13.0336
	1097.6	0	0	3.07031		2997.7	2.08156	3.61891	1.53185	5147.7	0	0	9.20839	3172.7	2.08156	7.24995	4.60877		3.50081	482.62	351.711	90.3358	317.97	0.715151		4.64796	61.5439	327.515	164.464	125.282	0.39404		1372.13	413.818	622.244	1.5484	3.79135	76.4266
	1097.7	0	0	0		2997.8	2.08156	3.61891	7.68307	5147.8	0	1.80073	4.60877	3172.8	0	3.61891	1.53185		3.09366	14.4314	1270.94	140.888	669.869	0.467031		1.61491	50.6185	1112.65	92.344	87.155	1.08132		369.743	245.35	5082.58	0.880485	1.83322	17.4546
	1097.8	0	1.80073	3.07031		2997.9	0	3.61891	6.14723	5147.9	0	5.43709	6.14723	3172.9	0	3.61891	10.7295		2.84705	82.7346	244.547	282.635	129.564	1.40247		2.51351	16.2496	467.423	310.023	204.642	1.29247		390.724	1601.93	351.668	1.12912	2.82772	58.7149
	1097.9	0	1.80073	3.07031		2998	2.08156	1.80073	7.68307	5148	0	0	7.68307	3173	4.30378	3.61891	7.68307		3.40429	54.264	282.133	799.428	137.281	1.95119		3.47207	12.6445	893.35	129.66	5477.01	0.99326		1091.73	76.3336	4219.42	0.42214	3.05952	304.048
	1098	0	0	0		2998.1	0	3.61891	7.68307	5148.1	0	1.80073	6.14723	3173.1	0	5.43709	1.53185		3.13197	70.6179	194.4	83.1082	504.149	0.651899		1.76301	16.2496	773.278	286.107	830.268	0.932289		10959.6	2877.83	5294.75	0.686386	2.09973	13.0336
	1098.1	0	0	3.07031		2998.2	0	0	6.14723	5148.2	2.08156	1.80073	7.68307	3173.2	0	1.80073	6.14723		2.81434	77.7748	119.264	540.363	3804.64	0.949844		2.35133	57.7023	150.847	153.129	277.993	0.721098		2407.37	48.0023	134.528	0.711955	2.59163	126.599
	1098.2	0	3.61891	4.60877		2998.3	2.08156	0	1.53185	5148.3	0	0	4.60877	3173.3	2.08156	1.80073	6.14723		1.84641	16.2496	13019.1	1074.75	442.087	0.604373		3.41792	21.6634	172.117	201.365	1720.67	1.09809		2614.31	194.945	1044.46	0.536352	3.33051	15.2558
	1098.3	0	1.80073	3.07031		2998.4	4.30378	5.43709	0	5148.4	4.30378	0	9.20839	3173.4	0	3.61891	6.14723		2.15199	59.6144	428.25	891.393	550.293	0.284332		1.82279	52.4299	288.078	153.094	321.782	0.39188		4431.97	111.471	190.52	1.81663	2.0331	89.3813
	1098.4	0	0	1.53185		2998.5	2.08156	0	6.14723	5148.5	0	1.80073	7.68307	3173.5	0	10.8438	4.60877		4.12103	54.2807	1028.73	79.5619	370.59	0.703576		2.71471	21.6488	299.455	74.0659	602.808	0.56667		152.572	52.5397	1729.65	1.69884	2.69268	17.4781
	1098.5	0	0	1.53185		2998.6	6.526	3.61891	1.53185	5148.6	0	3.61891	3.07031	3173.6	4.30378	3.61891	4.60877		3.46017	36.1565	267.306	534.806	140.453	3.39456		4.00079	63.3309	235.785	54.2508	175.802	1.65379		278.117	291.214	365.862	0.461345	3.58002	58.9669
	1098.6	0	1.80073	1.53185		2998.7	0	0	6.14723	5148.7	0	0	7.68307	3173.7	2.08156	10.8438	7.68307		3.12957	36.1708	225.605	18.0503	428.299	0.943338		2.48366	10.8263	399.124	245.666	569.664	1.11091		1770.96	363.335	398.011	1.14446	2.63894	17.4546
	1098.7	0	0	4.60877		2998.8	0	0	9.20839	5148.8	6.526	0	4.60877	3173.8	2.08156	5.43709	7.68307		4.04297	150.109	2164.24	126.399	576.905	0.723926		4.21669	18.0816	3068.81	735.131	283.601	1.92094		12880.6	109.068	163.664	0.623269	3.7356	17.4781
	1098.8	0	0	1.53185		2998.9	8.74822	5.43709	1.53185	5148.9	4.30378	1.80073	4.60877	3173.9	0	1.80073	9.20839		3.10898	415.112	1308.41	308.652	470.354	1.32502		1.75142	14.4627	894.076	155.616	150.985	0.839936		427.242	67.6038	327.485	0.929719	3.12451	39.1376
	1098.9	0	0	4.60877		2999	2.08156	0	3.07031	5149	6.526	0	3.07031	3174	2.08156	7.24995	7.68307		2.78198	28.9041	6584.4	944.1	329.793	0.904392		4.46961	32.5689	317.343	162.955	774.36	0.811285		419.046	113.424	391.543	1.03338	2.22117	28.3078
	1099	0	0	1.53185		2999.1	0	0	4.60877	5149.1	0	1.80073	1.53185	3174.1	2.08156	9.05019	9.20839		2.48389	276.13	446.026	278.237	162.071	1.39351		1.41301	10.8263	274.929	56.0605	378.795	0.637275		213.438	59.049	918.826	2.37448	4.2327	13.0336
	1099.1	0	3.61891	6.14723		2999.2	4.30378	3.61891	3.07031	5149.2	4.30378	1.80073	9.20839	3174.2	2.08156	23.3158	16.772		2.3331	18.0816	112.771	25.3315	148.265	1.60107		2.2204	12.6445	1691.04	181.011	2562	0.580852		451.449	332.637	171.267	1.21558	2.87746	15.2558
	1099.2	2.08156	0	3.07031		2999.3	0	3.61891	4.60877	5149.3	0	1.80073	7.68307	3174.3	4.30378	30.4063	12.2464		2.65425	30.7449	1255.91	126.374	225.875	1.51816		2.44869	14.4627	80.8594	36.2004	102.527	0.792233		720.382	163.388	338.189	0.727438	1.79496	15.2558
	1099.3	0	1.80073	7.68307		2999.4	0	0	3.07031	5149.4	0	0	3.07031	3174.4	8.74822	23.3158	9.20839		1.72858	225.648	436.177	177.512	228.966	2.08181		3.25985	54.3119	552.042	325.801	278.025	1.81611		213.438	59.049	168.126	1.53065	2.148	13.0336
	1099.4	0	0	6.14723		2999.5	0	0	3.07031	5149.5	0	1.80073	4.60877	3174.5	2.08156	37.4551	19.7833		2.49464	86.6969	2287.26	208.506	216.21	1.71891		1.40158	19.8945	2900.23	725.912	160.542	1.65848		5346.41	115.729	1321.26	1.56518	2.00382	21.7818
	1099.5	0	1.80073	13.7591		2999.6	2.08156	0	4.60877	5149.6	0	7.24995	1.53185	3174.6	4.30378	64.8967	31.8212		4.103	50.6327	116.135	591.152	553.018	0.509523		2.09976	59.7442	623.251	285.433	129.812	1.42785		91.6803	50.1776	825.948	1.08237	1.35658	23.8634
	1099.6	2.08156	0	3.07031		2999.7	2.08156	3.61891	1.53185	5149.7	0	5.43709	9.20839	3174.7	6.526	98.9478	40.7794		2.58264	95.4893	4897.68	541.496	625.653	1.0115		3.99968	36.1366	231.341	133.698	1043.59	0.665419		1564.64	343.265	439.942	3.09911	2.62895	34.9745
	1099.7	0	1.80073	1.53185		2999.8	2.08156	0	6.14723	5149.8	0	1.80073	6.14723	3174.8	6.526	98.9478	66.9576		2.86619	280.305	150.708	274.401	103.878	0.819317		2.24006	76.0245	4796.92	801.933	330.201	1.36271		1374.77	30.4773	1169.99	0.929245	2.9072	530.317
	1099.8	0	3.61891	1.53185		2999.9	6.526	3.61891	3.07031	5149.9	0	3.61891	3.07031	3174.9	4.30378	134.576	73.2471		2.9513	30.7337	439.864	167.095	810.488	1.98381		1.90912	34.3696	188.239	68.8002	789.017	1.14001		184.187	56.7505	672.802	0.802902	3.152	21.6412
	1099.9	0	0	3.07031		3000	4.30378	0	1.53185	5150	0	7.24995	7.68307	3175	6.526	119.597	76.4044		5.25838	184.027	267.271	217.969	294.617	1.14144		3.5374	10.8263	254.756	30.7628	561.663	1.55169		822.376	37.0326	551.761	1.32723	3.12801	39.2548
	1100	0	0	6.14723		3800	4.30378	3.61891	10.7295	5150.1	2.08156	0	10.7295	3175.1	4.30378	106.537	56.032		1.98524	17.9854	565.413	766.336	267.305	1.39589		2.85984	43.4118	1981.73	469.029	74.7969	1.18305		261.73	58.8563	1035.96	0.526686	3.1124	56.6341
	1100.1	0	0	7.68307		3800.1	4.30378	1.80073	3.07031	5150.2	2.08156	5.43709	4.60877	3175.2	6.526	63.0361	62.2626		1.80718	131.654	1042.38	68.6263	908.754	0.434061		3.66044	83.27	1411.83	146.198	163.443	0.66751		132.601	54.6631	1011.95	0.822208	2.15878	15.2558
	1100.2	0	1.80073	16.772		3800.2	8.74822	7.24995	6.14723	5150.3	0	1.80073	4.60877	3175.3	2.08156	51.9416	51.3811		3.294	56.006	451.719	14.4314	303.237	1.20218		2.04534	12.6445	1575.07	578.055	602.314	1.19612		103.897	61.2001	1625.96	0.771022	1.95067	76.4859
	1100.3	0	5.43709	6.14723		3800.3	2.08156	1.80073	3.07031	5150.4	0	5.43709	6.14723	3175.4	0	33.9359	25.8156		3.47736	81.3055	2778.3	532.309	217.078	0.885896		3.35705	16.2496	134.607	189.084	134.638	0.963917		915.519	19.419	342.374	2.00018	2.9999	310.983
	1100.4	0	1.80073	10.7295		3800.4	2.08156	7.24995	1.53185	5150.5	0	0	6.14723	3175.5	2.08156	26.8663	21.2939		2.30899	761.39	330.694	72.2493	348.709	0.885604		2.20488	21.7126	1139.95	324.171	266.142	1.12774		205.945	34.9738	213.565	1.43825	2.23406	91.6013
	1100.5	0	7.24995	4.60877		3800.5	8.74822	3.61891	3.07031	5150.6	2.08156	3.61891	6.14723	3175.6	0	30.4063	18.2721		2.06395	135.672	766.98	202.221	206.7	0.544213		3.19957	14.4314	480.524	315.942	527.133	0.605257		306.622	106.952	428.064	1.3686	2.82151	28.3078
	1100.6	2.08156	5.43709	1.53185		3800.6	0	0	3.07031	5150.7	0	5.43709	4.60877	3175.7	2.08156	12.6307	21.2939		2.56824	70.5589	209.585	345.364	563.364	1.3804		2.1259	12.6445	1431.11	607.702	78.0165	0.557408		258.747	21.7818	754.848	1.59985	2.28473	34.7811
	1100.7	0	3.61891	10.7295		3800.7	0	1.80073	6.14723	5150.8	0	1.80073	9.20839	3175.8	2.08156	7.24995	13.7591		2.19438	48.812	147.819	86.5732	250.149	3.55036		1.41016	10.8263	157.074	142.437	201.246	1.74723		284.272	71.4863	829.197	1.58359	2.53126	13.0336
	1100.8	2.08156	1.80073	9.20839		3800.8	2.08156	1.80073	10.7295	5150.9	0	0	9.20839	3175.9	4.30378	12.6307	19.7833		3.15556	27.1238	279.381	208.208	1795.09	2.01594		2.0732	56.0364	4009.89	604.053	1403.81	1.7159		2661.39	830.047	424.157	1.02671	3.74167	54.5525
	1100.9	4.30378	0	7.68307		3800.9	0	0	0	5151	2.08156	1.80073	10.7295	3176	2.08156	3.61891	21.2939		2.88738	25.2799	447.965	135.514	153.912	1.18361		2.04905	10.8263	232.474	287.327	117.624	1.58469		263.9	120.267	1401.42	0.497615	2.26354	39.3654
	1101	0	7.24995	1.53185		3801	6.526	1.80073	3.07031	5151.1	0	1.80073	6.14723	3176.1	2.08156	10.8438	25.8156		1.00047	70.5311	1752.56	185.633	170.443	0.849191		3.06144	52.4504	204.615	10.8263	724.93	0.909197		1675.93	470.373	328.972	0.435862	1.27032	102.437
	1101.1	0	7.24995	10.7295		3801.1	2.08156	3.61891	4.60877	5151.2	0	1.80073	6.14723	3176.2	0	5.43709	19.7833		2.82126	21.6952	1063.4	1599.36	272.176	0.604883		4.10646	92.145	1321.21	280.888	1050.64	1.43273		280.993	104.847	705.711	1.02931	2.41977	37.0553
	1101.2	2.08156	3.61891	7.68307		3801.2	4.30378	3.61891	4.60877	5151.3	6.526	5.43709	6.14723	3176.3	0	3.61891	16.772		2.02253	59.6932	261.187	70.4716	140.407	0.594472		3.51923	27.1376	484.269	312.584	88.68	1.29498		565.453	78.7134	1516.95	2.32038	2.86869	128.909
	1101.3	0	10.8438	10.7295		3801.3	4.30378	1.80073	3.07031	5151.4	0	9.05019	9.20839	3176.4	0	5.43709	10.7295		2.16986	63.2546	1552.3	47.0566	228.711	1.03083		3.25707	45.2506	284.414	203.834	554.052	0.937139		8799.45	452.456	439.331	1.53036	3.79953	15.2558
	1101.4	0	0	6.14723		3801.4	2.08156	1.80073	3.07031	5151.5	4.30378	0	15.2677	3176.5	6.526	5.43709	12.2464		2.9061	12.6445	5441.33	439.239	181.619	0.991228		2.29762	79.5806	328.503	207.389	229.433	1.19713		470.063	621.528	378.227	1.70545	2.46656	37.1784
	1101.5	2.08156	0	1.53185		3801.5	4.30378	0	6.14723	5151.6	4.30378	3.61891	4.60877	3176.6	2.08156	5.43709	22.8028		2.25667	36.183	812.08	61.4585	222.251	0.434407		3.20387	57.9129	625.407	207.385	187.486	0.506188		6509.47	352.312	460.114	2.47665	2.7074	21.6412
	1101.6	0	1.80073	6.14723		3801.6	4.30378	0	3.07031	5151.7	0	1.80073	7.68307	3176.7	0	5.43709	15.2677		1.8193	38.0065	484.52	239.984	971.395	0.932497		1.97344	112.041	658.526	187.046	212.404	0.92518		178.393	113.558	280.75	0.792501	3.18073	8438.4
	1101.7	0	1.80073	1.53185		3801.7	6.526	0	1.53185	5151.8	2.08156	0	9.20839	3176.8	0	7.24995	21.2939		2.56134	45.2496	285.014	123.025	260.275	0.45852		3.81866	298.612	225.655	185.88	889.83	1.05274		138.861	56.6341	446.527	0.735787	3.27074	15.2558
	1101.8	0	0	6.14723		3801.8	0	1.80073	4.60877	5151.9	2.08156	1.80073	3.07031	3176.9	2.08156	9.05019	15.2677		2.17308	16.2496	280.018	52.2861	88.7201	1.66659		2.57988	27.1497	196.6	185.955	1156.13	1.49775		6475.17	516.185	484.125	1.75234	3.77497	21.7818
	1101.9	2.08156	1.80073	6.14723		3801.9	2.08156	0	7.68307	5152	0	0	9.20839	3177	2.08156	7.24995	13.7591		2.38631	25.3065	218.388	27.1376	322.644	0.946586		2.66034	19.8998	507.77	106.474	159.139	1.79097		505.497	177.391	11360.4	0.705738	2.08466	43.4414
	1102	2.08156	0	4.60877		3802	0	1.80073	1.53185	5152.1	2.08156	1.80073	6.14723	3177.1	0	3.61891	4.60877		1.64212	65.1477	526.57	25.3262	153.125	1.74378		1.32189	10.8263	253.166	79.6119	184.525	0.882106		116.051	91.742	76.4289	3.03439	3.20495	13.0336
	1102.1	0	1.80073	10.7295		3802.1	2.08156	1.80073	1.53185	5152.2	0	3.61891	7.68307	3177.2	2.08156	0	9.20839		3.5535	57.9125	12152.5	1550.52	1300.67	1.09194		3.35233	43.415	200.792	157.181	144.994	0.933173		987.573	65.2416	164.7	1.57666	2.28392	41.5005
	1102.2	0	0	7.68307		3802.2	0	1.80073	6.14723	5152.3	0	1.80073	4.60877	3177.3	2.08156	5.43709	10.7295		2.53399	16.246	421.752	161.35	175.36	1.63258		3.24396	70.5803	427.188	103.022	117.607	0.659874		222.011	109.425	839.376	0.735124	2.8051	131.371
	1102.3	0	0	1.53185		3802.3	2.08156	1.80073	6.14723	5152.4	4.30378	0	4.60877	3177.4	0	0	7.68307		2.81345	675.654	3818.6	520.002	227.596	1.22028		2.26893	268.568	965.386	362.547	283.475	0.952705		4205.11	985.721	675.485	0.837988	4.01933	15.2558
	1102.4	0	1.80073	4.60877		3802.4	0	3.61891	3.07031	5152.5	2.08156	0	4.60877	3177.5	4.30378	3.61891	7.68307		1.8939	133.569	1086.57	1889.88	163.612	0.972957		1.90578	34.2763	1059.05	218.243	186.604	0.608841		163.487	76.4919	228.255	1.31119	2.33588	19.6768
	1102.5	0	1.80073	6.14723		3802.5	4.30378	1.80073	4.60877	5152.6	0	1.80073	3.07031	3177.6	2.08156	3.61891	9.20839		2.59288	347.31	2294.38	255.281	395.868	1.15087		3.39058	18.0503	311.112	310.237	155.934	0.678886		155.515	131.078	1582.93	1.4426	4.30591	15.2558
	1102.6	0	0	0		3802.6	4.30378	0	10.7295	5152.7	0	0	3.07031	3177.7	2.08156	3.61891	0		3.99491	79.4538	415.825	74.1613	308.028	2.5702		2.05871	52.4768	666.606	517.396	1980.23	2.04299		3410.11	556.9	511.618	1.81159	2.68454	13.0336
	1102.7	6.526	0	3.07031		3802.7	2.08156	0	4.60877	5152.8	0	5.43709	3.07031	3177.8	0	3.61891	3.07031		2.65186	12.6445	5686.48	7436.72	234.552	0.230926		2.15521	38.0065	839.62	92.3262	241.478	0.841659		541.007	60.7972	180.553	1.1972	2.28595	28.3078
	1102.8	0	0	1.53185		3802.8	0	5.43709	4.60877	5152.9	0	7.24995	3.07031	3177.9	2.08156	9.05019	7.68307		3.80882	14.4627	414.064	316.865	326.713	0.507102		3.38339	76.0259	957.097	221.641	508.279	0.303766		466.602	155.251	791.35	0.608131	3.33841	120.271
	1102.9	0	0	4.60877		3802.9	2.08156	0	7.68307	5153	0	0	4.60877	3178	8.74822	3.61891	4.60877		3.22064	294.309	494.913	21.6867	284.679	0.763076		3.23147	185.322	2226.64	540.763	334.771	0.648175		106.814	72.1236	621.737	1.0582	2.01234	24.0033
	1103	0	0	3.07031		3803	4.30378	3.61891	0	5153.1	4.30378	0	0	3178.1	6.526	3.61891	0		2.86577	124.555	268.696	79.5301	601.64	1.41014		1.83606	90.5263	698.434	646.633	204.213	1.56263		291.568	21.6412	749.899	0.468555	2.3719	17.4781
	1103.1	0	0	6.14723		3803.1	0	0	6.14723	5153.2	4.30378	0	1.53185	3178.2	0	0	6.14723		2.73235	36.1883	1395.83	162.343	176.716	1.57081		2.38177	711.917	518.143	159.136	214.578	1.36321		375.42	17.4781	180.26	1.34731	2.45022	15.2558
	1103.2	0	3.61891	1.53185		3803.2	4.30378	1.80073	4.60877	5153.3	0	0	4.60877	3178.3	0	3.61891	4.60877		2.49623	30.7369	468.731	72.3131	2302.3	0.336101		3.14365	332.034	425.587	21.6488	425.708	0.335905		1046.2	67.7033	443.754	1.34451	2.09212	74.2521
	1103.3	0	0	0		3803.3	2.08156	1.80073	13.7591	5153.4	2.08156	1.80073	4.60877	3178.4	0	9.05019	1.53185		3.64699	61.5188	440.323	122.688	7928.03	1.52183		2.30762	14.4627	498.023	56.0842	110.188	2.09978		1809.91	109.361	798.163	1.08691	3.28497	15.2558
	1103.4	2.08156	0	4.60877		3803.4	2.08156	1.80073	6.14723	5153.5	0	0	6.14723	3178.5	0	1.80073	7.68307		3.19909	111.69	1472.54	165.857	327.091	0.633768		3.73068	12.6445	1200.86	746.471	404.604	1.16457		341.535	36.8919	1164.09	0.635806	3.64299	98.344
	1103.5	0	1.80073	3.07031		3803.5	2.08156	0	3.07031	5153.6	2.08156	3.61891	3.07031	3178.6	4.30378	7.24995	4.60877		1.8249	329.516	759.104	1970.54	268.535	1.24041		1.83428	14.4314	358.172	79.6749	502.37	1.55384		588.743	121.728	1458.03	1.90898	2.23106	17.4781
	1103.6	0	0	4.60877		3803.6	0	3.61891	3.07031	5153.7	0	1.80073	1.53185	3178.7	6.526	1.80073	4.60877		4.1305	448.728	1967.25	83.1826	140.278	0.919496		1.80539	21.7005	1386.67	206.762	270.578	1.5758		317.609	240.808	3127.08	1.65526	3.43821	15.2558
	1103.7	0	0	3.07031		3803.7	2.08156	1.80073	1.53185	5153.8	0	1.80073	6.14723	3178.8	2.08156	9.05019	4.60877		2.7446	75.8332	1053.2	156.695	1480.25	0.665465		2.64217	48.852	431.075	482.91	154.221	1.69908		736.293	39.3654	247.126	0.707561	1.99811	13.0336
	1103.8	0	0	1.53185		3803.8	2.08156	0	10.7295	5153.9	2.08156	1.80073	0	3178.9	4.30378	0	4.60877		3.38347	14.4627	1760.85	1651.2	361.567	0.925072		2.7914	27.1376	234.024	34.3929	419.863	1.05029		940.569	354.319	166.698	0.518326	3.21162	15.2558
	1103.9	2.08156	1.80073	1.53185		3803.9	0	3.61891	7.68307	5154	0	1.80073	4.60877	3179	0	3.61891	1.53185		3.16792	10.8263	300.795	36.1419	508.056	1.7711		2.30597	70.4728	160.018	84.941	126.924	1.23724		444.698	120.196	83.923	1.66882	2.10197	15.2558
	1104	0	0	0		3804	0	0	6.14723	5154.1	0	1.80073	7.68307	3179.1	0	0	1.53185		3.96404	23.5187	1000.62	27.1497	341.862	0.65807		2.23458	10.8263	2570.47	319.103	1034.67	0.81604		6754.1	321.697	1667.55	1.36924	2.09869	13.0336
	1104.1	0	1.80073	3.07031		3804.1	0	1.80073	1.53185	5154.2	2.08156	1.80073	6.14723	3179.2	0	7.24995	7.68307		2.0443	21.7005	1223.95	794.844	2419.16	1.6778		3.05049	21.7126	116.112	99.3844	132.712	0.821292		1645.18	985.16	259.966	1.02836	3.71564	13.0336
	1104.2	0	0	1.53185		3804.2	0	0	4.60877	5154.3	0	1.80073	1.53185	3179.3	4.30378	1.80073	3.07031		2.56923	34.3616	211.742	178.92	2464.5	1.12648		2.02206	38.006	1862.09	584.403	246.87	0.827717		7088.79	194.612	261.667	1.1476	2.40507	102.911
	1104.3	0	0	0		3804.3	2.08156	3.61891	3.07031	5154.4	2.08156	0	1.53185	3179.4	0	5.43709	6.14723		2.47787	10.8263	164.746	74.1628	337.154	1.11417		3.38399	25.3003	1136.91	1094.96	151.397	0.479783		1179.95	762.31	561.992	1.4313	1.91223	45.8914
	1104.4	0	0	0		3804.4	0	3.61891	0	5154.5	2.08156	1.80073	1.53185	3179.5	0	3.61891	4.60877		4.22989	171.544	68.7644	70.4688	264.19	1.18582		2.6283	14.4627	313.786	247.296	448.522	1.01651		132.852	17.4546	596.923	0.814167	2.7573	15.2558
	1104.5	0	0	1.53185		3804.5	2.08156	5.43709	4.60877	5154.6	0	5.43709	1.53185	3179.6	0	1.80073	9.20839		5.45519	21.6867	1149.63	181.698	135.987	0.775895		2.08362	90.4556	625.602	238.407	509.553	0.626215		227.417	80.773	218.681	2.1967	2.01569	130.781
	1104.6	0	0	1.53185		3804.6	10.9697	7.24995	3.07031	5154.7	2.08156	0	6.14723	3179.7	0	1.80073	10.7295		2.44059	64.776	670.882	617.671	424.773	0.985339		3.78101	32.5635	393.822	245.619	405.155	1.2613		588.889	24.0041	1457.19	1.20121	1.56339	104.875
	1104.7	0	0	1.53185		3804.7	0	1.80073	4.60877	5154.8	2.08156	0	3.07031	3179.8	2.08156	0	1.53185		3.10277	19.8035	666.806	1056.19	68.8792	0.902435		2.49791	155.469	509.55	540.127	74.7316	1.09606		675.07	69.8025	1830.86	0.688498	2.46702	32.5882
	1104.8	0	0	4.60877		3804.8	0	1.80073	3.07031	5154.9	0	0	4.60877	3179.9	0	3.61891	4.60877		1.78628	90.1751	567.844	113.679	554.323	0.681882		2.44596	27.1201	331.394	191.694	236.567	0.592484		342.805	545.037	325.64	0.789207	1.61252	39.1376
	1104.9	0	0	3.07031		3804.9	2.08156	1.80073	3.07031	5155	0	7.24995	4.60877	3180	2.08156	5.43709	0		2.62121	124.797	1206.98	84.9169	168.841	0.585806		1.52611	32.4926	744.472	313.448	746.611	1.20124		747.199	341.639	721.834	2.14313	2.59179	13.0336
	1105	0	1.80073	3.07031		3805	6.526	1.80073	6.14723	5155.1	4.30378	1.80073	7.68307	3375	2.08156	7.24995	0		2.05573	28.9505	990.442	752.416	366.96	1.19303		1.75453	19.7711	158.958	52.3611	160.603	1.44712		311.706	179.453	400.884	0.729841	1.32502	38.9735
	1105.1	0	1.80073	1.53185		3805.1	6.526	0	6.14723	5155.2	0	1.80073	6.14723	3375.1	4.30378	7.24995	3.07031		3.12216	330.861	238.007	12.6445	932.099	1.32095		3.22037	10.8263	1370.65	378.174	402.584	1.29652		533.548	258.481	886.081	0.594376	2.15846	15.2558
	1105.2	0	0	7.68307		3805.2	4.30378	1.80073	4.60877	5155.3	0	5.43709	3.07031	3375.2	2.08156	3.61891	4.60877		4.98462	14.4627	2815.81	144.3	175.53	0.716869		2.66414	18.0503	158.723	56.0551	740.474	0.319034		1089.13	286.454	656.365	1.79924	2.44532	39.2776
	1105.3	0	3.61891	1.53185		3805.3	4.30378	0	6.14723	5155.4	0	0	3.07031	3375.3	0	9.05019	12.2464		2.69118	41.6496	5657.85	5498.09	82.5909	0.736102		1.94831	65.1866	159.016	209.603	1148.65	1.81445		481.365	419.553	2232.71	1.18486	2.45551	41.2192
	1105.4	0	0	1.53185		3805.4	2.08156	1.80073	7.68307	5155.5	0	0	3.07031	3375.4	2.08156	14.411	7.68307		3.05347	109.985	247.267	65.0286	200.964	0.996864		2.63508	28.933	196.757	256.342	1647.51	0.47857		2887.37	1133.6	310.728	3.03972	2.78595	39.2776
	1105.5	0	0	1.53185		3805.5	4.30378	5.43709	7.68307	5155.6	0	3.61891	6.14723	3375.5	2.08156	23.3158	19.7833		3.65925	77.8321	697.62	303.737	424.564	0.777863		1.5818	39.813	155.942	21.7005	17703.6	0.892717		4204.06	91.5961	158.395	0.883421	1.89316	61.2177
	1105.6	0	0	0		3805.6	4.30378	5.43709	15.2677	5155.7	2.08156	1.80073	4.60877	3375.6	0	19.7548	21.2939		2.04707	177.243	5287.77	4623.49	94.8058	1.70024		2.43524	70.6121	806.519	210.061	281.555	1.19031		641.31	361.588	164.81	1.38962	2.83561	15.2558
	1105.7	0	0	4.60877		3805.7	6.526	3.61891	9.20839	5155.8	0	3.61891	4.60877	3375.7	0	23.3158	31.8212		1.67822	101.12	662.9	626.522	758.68	0.989284		1.96114	28.9451	398.937	86.8814	120.561	0.693169		2700.87	1302.2	1162.17	1.00032	2.86356	50.248
	1105.8	0	0	3.07031		3805.8	6.526	0	12.2464	5155.9	0	1.80073	4.60877	3375.8	0	25.0923	7.68307		2.68922	220.762	712.161	100.977	190.202	0.558488		2.88823	39.8072	172.511	59.6985	383.858	1.49763		5761.03	1514.04	378.485	1.25374	2.19734	13.0336
	1105.9	0	3.61891	7.68307		3805.9	2.08156	3.61891	7.68307	5156	0	3.61891	6.14723	3375.9	4.30378	9.05019	13.7591		2.09791	21.7126	664.595	322.242	277.465	1.85069		3.8267	32.5376	430.001	213.189	258.368	0.930122		338.475	240.556	261.346	0.456179	7.95781	15.2324
	1106	2.08156	0	4.60877		3806	4.30378	1.80073	9.20839	5156.1	0	3.61891	1.53185	3376	0	10.8438	7.68307		4.07223	27.1185	206.547	86.4119	1551.1	0.516445		1.95709	12.6445	12638.1	3497.35	1404.97	1.18062		268.669	227.363	470.914	1.14434	3.88	15.2558
	1106.1	0	1.80073	4.60877		3806.1	2.08156	3.61891	13.7591	5156.2	4.30378	1.80073	6.14723	3376.1	2.08156	12.6307	4.60877		4.17697	340.429	949.887	1480.03	245.686	0.852644		2.31409	50.6094	615.618	21.7005	274.819	1.60438		1093.45	275.833	1729.02	1.47928	3.5878	28.425
	1106.2	0	0	4.60877		3806.2	0	0	4.60877	5156.3	0	1.80073	6.14723	3376.2	2.08156	12.6307	6.14723		2.21892	30.7686	336.25	30.7321	238.496	1.467		2.9236	620.082	900.336	1405.3	381.341	0.494275		1294.88	83.0113	933.517	1.00716	2.72965	15.2558
	1106.3	0	0	4.60877		3806.3	2.08156	1.80073	4.60877	5156.4	4.30378	1.80073	1.53185	3376.3	0	3.61891	6.14723		3.99794	158.611	1460.74	48.8557	148.001	1.42568		2.07392	148.184	163.106	520.926	489.949	1.7409		1662.62	769.308	2889.06	0.843796	1.55415	34.9217
	1106.4	0	0	0		3806.4	0	0	3.07031	5156.5	2.08156	0	6.14723	3376.4	2.08156	5.43709	6.14723		1.83168	88.6803	2475.58	156.539	187.344	0.576873		2.57688	10.8263	717.795	252.287	181.376	1.04664		1740.9	229.541	131.338	1.02322	2.10106	54.5525
	1106.5	0	1.80073	0		3806.5	6.526	0	7.68307	5156.6	0	5.43709	3.07031	3376.5	2.08156	0	3.07031		3.0521	19.877	1040.5	472.674	653.239	1.08747		2.9155	50.6824	248.94	747.102	657.154	1.33638		359.493	30.4773	312.651	0.355358	2.26982	34.8338
	1106.6	0	0	3.07031		3806.6	0	0	3.07031	5156.7	2.08156	1.80073	9.20839	3376.6	0	3.61891	1.53185		2.76675	10.8263	182.638	101.05	175.117	0.90513		2.33084	66.9203	546.582	142.707	228.874	0.524253		177.094	13.0336	1554.02	1.87937	2.93228	21.7584
	1106.7	2.08156	0	1.53185		3806.7	2.08156	1.80073	0	5156.8	0	0	0	3376.7	4.30378	5.43709	3.07031		2.69622	14.4627	164.964	88.7013	653.731	0.716446		4.1445	39.7934	472.939	138.875	169.239	0.516427		903.094	109.225	1025.08	1.1985	2.13325	17.4546
	1106.8	0	0	1.53185		3806.8	0	0	4.60877	5156.9	0	0	3.07031	3376.8	2.08156	0	4.60877		2.29583	52.385	924.194	861.995	509.106	0.987512		1.9617	28.95	263.094	122.631	163.482	0.789139		454.214	251.591	381.082	1.33016	2.90418	17.4781
	1106.9	0	0	0		3806.9	4.30378	5.43709	3.07031	5157	0	0	7.68307	3376.9	4.30378	0	3.07031		1.99439	27.1238	427.346	61.5102	426.036	1.33496		2.12577	86.7929	1957.95	263.931	102.255	0.803622		2272.02	148.539	208.076	1.40123	3.46282	39.1142
	1107	0	0	0		3807	6.526	1.80073	6.14723	5157.1	4.30378	1.80073	1.53185	3377	2.08156	3.61891	1.53185		2.47878	147.448	1375.8	43.3739	82.3048	2.40006		3.33296	50.6805	670.391	1095.45	129.994	1.56229		165.178	13.0336	290.922	1.1658	2.4686	127.062
	1107.1	0	0	4.60877		3807.1	13.1743	3.61891	6.14723	5157.2	4.30378	5.43709	3.07031	3377.1	0	1.80073	4.60877		3.16415	149.726	549.819	74.0129	352.054	0.708126		3.43743	12.6445	777.67	72.4008	306.969	1.28122		1746.73	82.8773	1508.14	2.05275	1.85551	148.007
	1107.2	0	0	1.53185		3807.2	10.9697	0	3.07031	5157.3	0	0	3.07031	3377.2	0	3.61891	3.07031		2.99447	10.8263	1064.46	197.695	196.744	1.27925		2.99211	65.167	407.89	463.656	285.693	1.23375		520.577	109.081	429.842	0.577258	2.84381	28.2844
	1107.3	0	0	3.07031		3807.3	6.526	3.61891	1.53185	5157.4	0	1.80073	4.60877	3377.3	4.30378	3.61891	4.60877		3.71013	83.2798	321.747	65.0729	496.654	0.867016		4.0924	16.2117	347.288	104.912	2122.8	0.47108		226.336	72.1691	485.91	0.973027	3.04226	107.144
	1107.4	0	1.80073	6.14723		3807.4	0	0	3.07031	5157.5	0	3.61891	0	3377.4	4.30378	0	4.60877		2.24835	30.7633	998.939	227.103	509.634	0.426761		2.51497	21.6947	408.198	183.547	290.354	1.31884		600.029	65.3823	526.508	1.73683	1.77518	15.2558
	1107.5	0	0	1.53185		3807.5	0	0	1.53185	5157.6	4.30378	1.80073	7.68307	3377.5	4.30378	5.43709	1.53185		2.05844	112.211	2040.18	926.409	221.539	0.590432		2.31212	81.3757	1103.17	392.384	594.169	1.10625		9488.26	256.293	395.776	1.00273	3.89873	41.3598
	1107.6	0	0	4.60877		3807.6	2.08156	3.61891	3.07031	5157.7	4.30378	1.80073	0	3377.6	2.08156	7.24995	1.53185		2.86578	74.2363	631.295	142.834	373.198	1.02775		2.76152	99.4221	625.407	207.385	91.7766	0.828879		9777.03	124.289	464.853	1.393	2.68513	39.1904
	1107.7	0	0	3.07031		3807.7	2.08156	0	9.20839	5157.8	0	1.80073	7.68307	3377.7	2.08156	1.80073	3.07031		2.37933	197.707	132.706	74.2245	226.654	1.13044		2.7056	25.3003	1128.83	626.585	265.924	0.912554		324.629	133.453	605.761	0.449358	2.20544	30.5059
	1107.8	0	1.80073	1.53185		3807.8	8.74822	0	4.60877	5157.9	0	3.61891	7.68307	3377.8	4.30378	3.61891	1.53185		3.6104	30.7507	9283.06	12465	393.443	1.70929		1.73377	21.6693	340.866	144.635	210.732	0.789056		506.736	47.8624	265.63	1.20247	2.36839	19.419
	1107.9	0	1.80073	3.07031		3807.9	2.08156	0	1.53185	5158	0	0	4.60877	3377.9	2.08156	0	0		1.75922	432.674	263.7	814.687	1203.86	1.60466		2.36944	56.0819	1284.84	231.875	91.6966	0.84583		301.157	47.973	268.486	1.73621	3.58203	65.2174
	1108	0	0	1.53185		3808	2.08156	1.80073	7.68307	5158.1	0	0	3.07031	3378	0	3.61891	0		2.3278	170.004	644.036	64.8894	248.012	0.716558		2.53353	155.416	156.8	131.594	91.4936	0.584307		1209.26	461.892	472.449	0.329539	2.71869	87.2388
	1108.1	0	0	6.14723		3808.1	0	0	3.07031	5158.2	4.30378	0	1.53185	3378.1	4.30378	3.61891	3.07031		2.7948	86.906	2357.8	260.785	657.03	0.777753		2.60237	75.97	307.104	256.957	33.5726	1.65369		368.728	24.0041	727.591	0.897787	2.61636	13.0336
	1108.2	0	1.80073	0		3808.2	4.30378	1.80073	0	5158.3	2.08156	0	9.20839	3378.2	0	1.80073	1.53185		2.29323	52.4947	359.487	82.9685	624.712	0.825058		4.18162	56.1121	758.05	92.039	480.738	0.767998		3719.14	65.6094	569.455	0.539784	2.22553	792.897
	1108.3	0	0	1.53185		3808.3	6.526	0	0	5158.4	6.526	5.43709	7.68307	3378.3	2.08156	3.61891	7.68307		2.02202	59.6533	1859.08	507.646	642.915	0.853113		2.4231	36.1512	146.329	223.155	612.981	0.902559		728.192	58.9962	272.594	0.603446	2.97691	106.933
	1108.4	0	0	0		3808.4	2.08156	3.61891	1.53185	5158.5	4.30378	0	1.53185	3378.4	0	0	0		3.75019	19.8998	227.255	76.0121	502.392	0.987872		4.69672	19.8823	443.754	576.304	140.456	1.64424		291.517	56.774	102.555	1.35855	1.99362	61.217
	1108.5	0	3.61891	1.53185		3808.5	2.08156	0	6.14723	5158.6	0	0	0	3378.5	0	1.80073	3.07031		3.55222	14.4627	514.375	947.926	111.266	1.00826		2.51011	43.3993	246.084	108.584	141.881	1.40594		3606.02	1408.89	894.227	1.74216	2.8896	54.2477
	1108.6	0	1.80073	0		3808.6	4.30378	1.80073	3.07031	5158.7	2.08156	1.80073	3.07031	3378.6	2.08156	0	4.60877		4.52057	21.7005	1508.78	336.669	255.92	0.860557		3.5436	12.6445	826.07	858.11	217.172	0.898052		134.086	100.368	703.774	0.909618	7.55827	389.511
	1108.7	0	0	6.14723		3808.7	0	3.61891	4.60877	5158.8	0	1.80073	0	3378.7	0	1.80073	4.60877		3.29291	128.326	2105.54	295.393	346.814	0.818338		1.96813	509.661	1502.77	755.62	177.228	2.33481		14633	111.584	560.794	0.779104	2.65979	15.2558
	1108.8	2.08156	1.80073	3.07031		3808.8	0	1.80073	10.7295	5158.9	2.08156	1.80073	3.07031	3378.8	2.08156	0	1.53185		2.3025	917.509	6864.25	220.909	142.219	1.61382		3.02095	36.1441	1206.03	153.758	65.6986	1.17892		2749.45	32.6116	408.139	2.48711	2.2552	23.8634
	1108.9	0	0	1.53185		3808.9	2.08156	3.61891	3.07031	5159	0	1.80073	1.53185	3378.9	0	3.61891	4.60877		2.5026	322.395	406.021	32.5381	270.374	1.01763		4.42121	25.3262	488.67	113.819	280.675	4.3535		173.673	137.535	263.339	0.967478	3.46039	17.4781
	1109	0	1.80073	1.53185		3809	0	1.80073	6.14723	5159.1	0	1.80073	9.20839	3379	2.08156	1.80073	0		3.02756	158.543	809.135	185.978	103.838	1.64783		2.45874	129.656	1525.63	121.291	348.553	1.43456		3540.95	1894.26	529.195	1.22178	2.18575	13.0336
	1109.1	0	0	0		3809.1	0	0	0	5159.2	0	0	6.14723	3379.1	2.08156	1.80073	7.68307		3.86992	36.211	213.212	43.4028	177.467	1.03978		3.51801	14.4314	4909.21	891.801	169.527	1.43402		349.651	13.0336	820.272	0.848774	2.25595	13.0336
	1109.2	0	1.80073	3.07031		3809.2	0	1.80073	4.60877	5159.3	2.08156	1.80073	0	3379.2	0	0	3.07031		2.56674	21.6867	7564.78	387.394	112.93	0.616161		3.96832	28.8988	216.406	27.0806	255.349	0.526119		438.22	177.508	76.5344	1.30169	2.52435	17.4781
	1109.3	0	0	6.14723		3809.3	2.08156	1.80073	4.60877	5159.4	0	3.61891	3.07031	3379.3	4.30378	0	3.07031		1.64295	34.3563	714.818	63.2572	300.011	1.53126		1.98514	27.0356	371.266	47.0746	129.559	0.818687		4861.67	1766.53	613.878	0.548217	2.61466	28.4478
	1109.4	0	0	0		3809.4	0	1.80073	3.07031	5159.5	0	3.61891	4.60877	3379.4	2.08156	0	9.20839		2.00937	54.1465	1308.16	243.75	491.845	0.489242		2.32478	12.6445	2812.63	1520.02	103.851	0.526568		717.185	54.4111	286.925	1.021	2.90327	13.0336
	1109.5	0	0	1.53185		3809.5	0	1.80073	0	5159.6	2.08156	0	3.07031	3379.5	2.08156	0	7.68307		3.29972	146.332	1806.48	213.797	149.587	2.93463		3.03599	18.0816	806.562	321.542	264.823	0.887193		456.595	48.1019	111.254	0.648655	3.15692	15.2324
	1109.6	0	3.61891	7.68307		3809.6	2.08156	1.80073	1.53185	5159.7	0	0	4.60877	3379.6	0	3.61891	1.53185		2.72215	364.046	792.185	132.953	318.821	0.654459		2.59026	12.6133	109.732	248.094	239.987	1.29973		322.997	65.3404	360.298	0.917767	2.8028	26.2028
	1109.7	0	5.43709	1.53185		3809.7	0	3.61891	1.53185	5159.8	0	1.80073	1.53185	3379.7	2.08156	9.05019	7.68307		3.59684	52.3786	517.707	106.316	447.824	1.34345		3.59647	18.0816	736.287	37.9488	44.3178	0.664312		1676.66	74.1758	368.236	1.42583	2.07149	76.2106
	1109.8	0	0	1.53185		3809.8	4.30378	1.80073	1.53185	5159.9	0	1.80073	1.53185	3379.8	2.08156	5.43709	7.68307		3.0913	45.2426	923.031	34.3817	146.487	1.04362		3.55109	25.2799	429.894	204.2	323.679	1.17324		2486.32	262.876	133.005	2.69034	2.4588	78.5147
	1109.9	0	0	3.07031		3809.9	2.08156	0	1.53185	5160	0	1.80073	1.53185	3379.9	2.08156	5.43709	1.53185		1.77732	70.5258	401.891	124.136	142.235	1.4006		3.20218	47.037	236.098	287.875	147.629	0.467038		512.681	315.431	277.211	0.805719	2.495	23.8634
	1110	0	0	0		3810	0	0	4.60877	5160.1	0	3.61891	1.53185	3380	0	1.80073	9.20839		3.95855	204.071	534.872	48.8574	244.012	1.00531		3.12076	231.361	175.822	170.904	572.545	0.625546		2324.53	120.552	178.598	1.31867	2.48357	21.6412
	1110.1	0	5.43709	7.68307		3810.1	0	1.80073	1.53185	5160.2	0	1.80073	7.68307	3380.1	2.08156	10.8438	4.60877		1.86742	615.128	781.382	75.9803	242.065	0.666829		1.21194	30.7628	233.691	103.118	478.7	0.945803		326.228	163.885	839.376	0.803701	4.11489	28.3078
	1110.2	0	0	1.53185		3810.2	0	1.80073	6.14723	5160.3	4.30378	0	0	3380.2	0	1.80073	6.14723		2.65185	19.8998	239.473	126.623	892.001	0.902312		2.83416	30.7332	242.089	39.7987	53.4512	0.603867		3990.57	45.6636	1196.69	1.05625	5.55448	15.2558
	1110.3	0	1.80073	0		3810.3	0	1.80073	6.14723	5160.4	2.08156	1.80073	4.60877	3380.3	2.08156	3.61891	1.53185		2.82752	522.495	795.095	100.867	751.346	0.729771		2.02605	72.3475	801.293	351.765	27.4116	1.92208		1928.39	735.507	329.42	4.06045	2.26526	23.8634
	1110.4	0	1.80073	6.14723		3810.4	0	0	3.07031	5160.5	2.08156	3.61891	4.60877	3380.4	0	1.80073	3.07031		3.08418	585.039	1379.14	101.178	558.184	0.745588		3.63268	10.8263	169.377	321.514	241.743	0.424115		801.567	1260.97	329.821	1.10591	2.77832	13.0336
	1110.5	0	1.80073	1.53185		3810.5	0	3.61891	3.07031	5160.6	2.08156	3.61891	0	3380.5	4.30378	3.61891	7.68307		4.19085	27.1318	300.338	432.601	2539.93	1.14675		1.722	326.956	858.956	294.275	551.231	0.958021		1268.4	223.377	268.605	0.749407	3.09506	15.2558
	1110.6	0	0	3.07031		3810.6	2.08156	1.80073	1.53185	5160.7	2.08156	1.80073	1.53185	3380.6	0	3.61891	6.14723		3.72159	25.3369	697.936	32.4343	332.793	1.40332		1.48771	43.4091	100.888	110.374	221.144	0.715757		1735.07	301.919	338.211	1.66714	4.06169	43.4414
	1110.7	0	1.80073	3.07031		3810.7	2.08156	1.80073	3.07031	5160.8	0	0	9.20839	3380.7	2.08156	7.24995	1.53185		2.02144	14.4627	194.619	699.794	288.258	1.21237		2.99083	23.4821	448.374	88.3886	53.5278	1.80824		500.009	13.0336	7973.26	1.60385	2.87632	45.523
	1110.8	0	10.8438	4.60877		3810.8	0	1.80073	6.14723	5160.9	0	1.80073	7.68307	3380.8	2.08156	3.61891	1.53185		2.03789	14.4314	682.107	88.5728	243.542	0.420586		2.09925	19.8998	557.995	1112.19	527.133	0.575589		201.89	15.2558	525.323	0.47197	2.60061	13.0336
	1110.9	0	10.8438	1.53185		3810.9	0	3.61891	10.7295	5161	2.08156	3.61891	1.53185	3380.9	0	3.61891	7.68307		3.69383	162.359	482.048	66.8752	257.333	0.450333		4.35784	48.8231	2914.05	573.981	125.434	0.735137		1721.51	65.3295	549.555	0.733416	3.10563	41.3598
	1111	0	5.43709	4.60877		3811	2.08156	1.80073	6.14723	5161.1	2.08156	5.43709	4.60877	3381	2.08156	9.05019	3.07031		3.28248	10.8263	1638.93	251.237	484.44	0.555727		2.22935	54.3066	2040.76	376.717	104.01	0.329893		686.877	540.173	4025.22	0.807342	1.82252	24.0041
	1111.1	2.08156	12.6307	3.07031		3811.1	2.08156	3.61891	1.53185	5161.2	0	5.43709	1.53185	3381.1	2.08156	3.61891	3.07031		2.86924	10.8263	1266.27	221.53	383.459	1.48981		2.69037	41.62	171.341	115.857	206.195	1.17156		1861.22	175.062	737.665	0.889733	2.92608	26.0622
	1111.2	0	7.24995	1.53185		3811.2	0	0	1.53185	5161.3	0	1.80073	4.60877	3381.2	0	3.61891	6.14723		2.68253	25.3369	2133.54	245.754	212.027	2.69473		3.11695	21.6947	823.562	103.174	233.675	0.280119		7645.12	93.8235	424.131	1.06445	2.39811	13.0336
	1111.3	0	12.6307	4.60877		3811.3	2.08156	1.80073	1.53185	5161.4	4.30378	0	3.07031	3381.3	0	3.61891	3.07031		3.24732	14.4314	423.984	110.242	252.325	1.38974		2.87075	72.3869	354.331	54.2936	199.827	1.91776		724.938	85.0642	1174.07	0.763241	1.63359	15.2558
	1111.4	0	7.24995	4.60877		3811.4	0	3.61891	4.60877	5161.5	0	0	3.07031	3381.4	6.526	3.61891	9.20839		2.36272	12.6445	561.384	1998.13	268.919	0.891297		2.25258	185.646	1748.52	184.496	977.687	1.6294		1634.64	52.1896	1612.5	1.25448	2.26045	21.7584
	1111.5	0	5.43709	6.14723		3811.5	0	0	3.07031	5161.6	4.30378	0	1.53185	3381.5	2.08156	7.24995	6.14723		5.18097	14.4627	2607.12	371.304	6012.74	0.838895		2.57979	43.4372	642.889	198.727	50.2652	1.09898		405.157	181.847	567.465	1.2781	2.48799	21.7818
	1111.6	0	16.1846	0		3811.6	2.08156	3.61891	3.07031	5161.7	2.08156	3.61891	1.53185	3381.6	0	3.61891	3.07031		2.68276	126.198	1975.94	176.419	243.154	0.615968		2.69527	104.924	609.702	160.802	425.034	0.5791		324.532	19.5596	212.311	0.662798	2.63713	13.0336
	1111.7	0	5.43709	4.60877		3811.7	0	5.43709	4.60877	5161.8	0	3.61891	4.60877	3381.7	2.08156	7.24995	6.14723		2.69244	28.95	422.181	315.733	230.933	0.316634		2.57398	12.6445	1337.86	313.362	5975.78	1.41137		3557.16	122.74	673.427	1.21891	2.2547	17.4781
	1111.8	0	7.24995	4.60877		3811.8	6.526	0	0	5161.9	0	0	6.14723	3381.8	2.08156	3.61891	1.53185		2.43158	23.5134	190.583	27.1497	358.623	0.748787		2.23072	14.4627	1659.39	580.162	341.744	1.66932		1877.22	731.994	510.833	0.576415	3.32883	15.2558
	1111.9	0	10.8438	1.53185		3811.9	0	1.80073	0	5162	4.30378	1.80073	7.68307	3381.9	0	5.43709	4.60877		2.91552	335.912	386.431	232.831	828.277	1.98756		2.90214	21.5893	651.707	254.643	128.468	0.711031		545.543	194.765	751.278	1.52569	2.8524	17.4781
	1112	0	7.24995	1.53185		3812	2.08156	1.80073	1.53185	5162.1	2.08156	1.80073	4.60877	3382	2.08156	0	7.68307		2.83681	74.205	1548.55	6911.45	800.805	1.53239		2.74802	14.4314	892.08	231.761	230.753	1.40709		515.782	21.7818	381.333	0.907626	1.85813	168.549
	1112.1	0	10.8438	4.60877		3812.1	4.30378	0	0	5162.2	2.08156	3.61891	4.60877	3382.1	4.30378	1.80073	7.68307		2.07134	124.366	2216.84	2520.22	743.098	2.17625		1.72371	38.0011	1050.24	1073.87	222.793	0.662544		2484.51	124.494	852.672	1.44775	1.80942	39.1142
	1112.2	0	5.43709	6.14723		3812.2	0	3.61891	1.53185	5162.3	2.08156	3.61891	1.53185	3382.2	4.30378	3.61891	13.7591		3.59378	12.6133	299.442	39.7889	189.157	2.94556		2.571	41.6428	1332.41	502.739	376.276	1.44002		2039.27	437.835	667.677	0.61463	3.49271	13.0336
	1112.3	0	9.05019	3.07031		3812.3	0	1.80073	1.53185	5162.4	2.08156	0	1.53185	3382.3	0	5.43709	10.7295		2.21696	74.1564	3934.71	292.776	1103.78	1.47433		2.10014	19.8035	2126.57	780.61	326.601	0.932019		3941.77	111.255	315.006	1.49322	3.29007	30.5066
	1112.4	0	3.61891	1.53185		3812.4	4.30378	0	7.68307	5162.5	0	0	1.53185	3382.4	0	10.8438	6.14723		2.08441	39.8193	1513.26	86.8492	242.644	0.472404		1.35572	50.6988	185.911	128.108	601.991	0.550784		156.91	58.9434	540.891	0.879736	2.1395	277.904
	1112.5	0	0	4.60877		3812.5	2.08156	5.43709	3.07031	5162.6	0	3.61891	4.60877	3382.5	6.526	7.24995	10.7295		3.13255	337.263	881.753	34.3696	223.022	0.443343		2.56157	14.4627	191.032	104.855	383.181	1.45276		336.044	47.9847	137.604	0.974023	2.01486	15.2558
	1112.6	0	5.43709	3.07031		3812.6	2.08156	1.80073	3.07031	5162.7	2.08156	0	7.68307	3382.6	0	7.24995	9.20839		2.36039	65.0724	592.582	286.61	577.765	2.41891		2.13947	10.8263	248.483	182.365	169.426	0.863715		154.197	135.757	2003.98	0.881737	2.51775	24.0041
	1112.7	0	0	3.07031		3812.7	2.08156	3.61891	3.07031	5162.8	0	5.43709	3.07031	3382.7	2.08156	5.43709	1.53185		2.48935	86.8256	686.722	70.5821	41.2002	1.40223		2.73078	30.7512	149.465	16.2496	30.4859	1.55417		495.365	96.1511	1314.68	1.41287	2.61739	56.7564
	1112.8	0	1.80073	0		3812.8	0	3.61891	1.53185	5162.9	0	0	4.60877	3382.8	4.30378	1.80073	1.53185		1.75533	140.259	190.743	890.168	645.519	1.51266		3.84673	61.4153	1506.54	385.828	253.781	1.81465		838.842	339.741	170.471	2.4877	2.77096	48.0081
	1112.9	0	1.80073	4.60877		3812.9	2.08156	3.61891	6.14723	5163	2.08156	1.80073	9.20839	3382.9	2.08156	0	1.53185		2.24489	115.723	135.446	50.6744	143.302	1.7843		3.25337	36.1878	1982.52	1965.95	148.114	1.58307		203.173	65.4811	5964.85	1.58099	4.26409	15.2558
	1113	0	0	4.60877		3813	0	7.24995	3.07031	5163.1	0	0	0	3383	0	1.80073	1.53185		3.27836	32.5747	1167.43	381.366	140.445	1.07208		2.25104	12.6445	734.239	294.904	560.289	0.931356		11104.1	102.566	202.362	1.02503	4.17432	39.1904
	1113.1	0	1.80073	4.60877		3813.1	2.08156	0	4.60877	5163.2	4.30378	0	4.60877	3383.1	2.08156	3.61891	3.07031		2.54324	187.396	1812.29	152.967	332.617	1.65727		2.47664	21.6867	2776.97	1715.28	616.551	0.562206		207.047	148.399	381.346	0.695038	2.18436	15.2558
	1113.2	0	0	6.14723		3813.2	4.30378	0	4.60877	5163.3	0	5.43709	3.07031	3383.2	2.08156	3.61891	3.07031		2.67848	32.5747	844.176	218.602	279.57	1.86357		3.99567	14.4627	589.991	200.48	494.654	0.778176		872.901	89.0999	309.765	1.0534	3.42538	137.616
	1113.3	0	5.43709	7.68307		3813.3	6.526	0	3.07031	5163.4	2.08156	1.80073	1.53185	3383.3	2.08156	0	7.68307		2.01382	263.191	185.841	61.4798	222.342	0.752496		2.35844	19.8998	756.613	324.952	355.862	1.52954		3433.47	703.845	849.947	0.613356	3.56496	19.5596
	1113.4	0	5.43709	3.07031		3813.4	6.526	1.80073	3.07031	5163.5	2.08156	0	3.07031	3383.4	2.08156	1.80073	3.07031		1.63941	18.0503	1835.28	147.41	282.457	0.627368		2.23113	34.3822	2146.64	186.299	151.159	0.576442		1958.85	48.003	422.126	0.966882	3.53173	71.7669
	1113.5	0	0	10.7295		3813.5	0	0	9.20839	5163.6	0	1.80073	9.20839	3383.5	0	0	4.60877		2.11649	103.173	474.361	25.3315	162.133	0.876279		2.89665	50.6114	410.809	271.462	109.939	0.607232		2028.65	372.291	314.405	1.61775	3.28425	15.2558
	1113.6	0	1.80073	3.07031		3813.6	2.08156	0	0	5163.7	0	1.80073	3.07031	3383.6	0	3.61891	3.07031		2.31386	551.932	1387.93	135.063	70.2024	0.730689		3.64114	122.808	151.24	1106.37	357.171	0.590907		1661.44	34.6932	892.922	0.966814	3.11548	15.2324
	1113.7	0	0	4.60877		3813.7	2.08156	1.80073	6.14723	5163.8	0	0	3.07031	3383.7	2.08156	0	1.53185		2.3832	14.4627	533.984	1480.64	648.585	0.732733		3.68631	265.88	360.016	85.0689	159.648	0.558867		745.785	402.349	4222.57	1.8338	2.45358	15.2558
	1113.8	2.08156	1.80073	3.07031		3813.8	0	0	3.07031	5163.9	0	1.80073	4.60877	3383.8	2.08156	1.80073	1.53185		3.73884	172.825	321.887	54.2032	143.403	0.272719		2.68579	19.8511	587.332	308.845	549.631	1.07442		2809.76	48.1657	2476.74	0.787349	2.23708	15.2558
	1113.9	0	3.61891	3.07031		3813.9	0	3.61891	1.53185	5164	4.30378	7.24995	7.68307	3383.9	0	0	9.20839		2.48261	23.5129	953.625	220.147	413.734	1.00496		2.55668	30.7454	97.5365	132.016	247.426	0.454361		406.457	61.0778	241.175	1.25706	2.95714	13.0336
	1114	2.08156	1.80073	7.68307		3814	4.30378	1.80073	6.14723	5164.1	2.08156	5.43709	0	3384	2.08156	3.61891	3.07031		4.012	39.7881	297.897	1073.45	136.1	0.746549		3.09962	43.4372	2127.31	500.243	399.67	1.58793		906.052	428.582	287.011	1.19127	3.2895	15.2324
	1114.1	0	1.80073	6.14723		3814.1	4.30378	1.80073	3.07031	5164.2	0	0	1.53185	3384.1	0	5.43709	1.53185		4.28376	30.7332	460.782	1100.53	569.29	0.650984		1.27741	52.4425	282.468	124.895	164.803	1.30872		602.947	668.537	1631.4	0.50154	3.3137	19.6475
	1114.2	0	3.61891	3.07031		3814.2	0	7.24995	4.60877	5164.3	2.08156	3.61891	12.2464	3384.2	2.08156	0	1.53185		2.84217	345.707	339.663	28.9192	282.654	1.50245		4.04912	25.3369	1919.87	318.918	93.0948	1.07516		3885.34	106.858	198.364	0.778069	1.7376	15.2558
	1114.3	0	1.80073	4.60877		3814.3	2.08156	3.61891	3.07031	5164.4	2.08156	1.80073	6.14723	3384.3	0	1.80073	0		2.31809	267.596	3194.88	1923.12	203.879	0.763724		1.70522	14.4627	1615.51	570.899	1354.65	1.87113		1040.28	258.482	1371.71	1.66939	2.37589	15.2558
	1114.4	0	0	9.20839		3814.4	4.30378	0	7.68307	5164.5	0	3.61891	3.07031	3384.4	2.08156	0	3.07031		2.80735	159.879	4591.64	2234.82	112.996	0.687534		1.53304	176.913	347.879	28.9325	91.7714	1.85593		1001.02	67.685	368.236	0.571841	3.12547	34.9217
	1114.5	0	5.43709	9.20839		3814.5	0	0	4.60877	5164.6	2.08156	3.61891	3.07031	3384.5	2.08156	0	1.53185		2.39576	148.269	2240.74	735.764	304.904	1.39096		2.62915	28.9071	123.84	14.4627	244.023	0.863891		13841.1	93.9296	1158.19	0.935547	2.71443	63.2472
	1114.6	0	10.8438	7.68307		3814.6	4.30378	1.80073	7.68307	5164.7	0	5.43709	1.53185	3384.6	0	0	10.7295		2.54069	82.8981	1437.23	113.672	587.432	0.981706		1.94932	14.4314	497.497	347.934	3324.57	1.36065		227.902	199.035	265.776	0.620565	2.43785	45.523
	1114.7	0	5.43709	9.20839		3814.7	0	0	1.53185	5164.8	0	0	3.07031	3384.7	2.08156	1.80073	3.07031		3.3665	52.4879	1775.79	287.072	227.986	1.32141		4.26447	48.8341	725.014	707.569	257.808	0.682121		761.287	65.3639	242.467	0.618938	2.53515	78.673
	1114.8	0	10.8438	7.68307		3814.8	4.30378	1.80073	6.14723	5164.9	2.08156	0	10.7295	3384.8	2.08156	1.80073	1.53185		3.43361	70.5467	1057.07	104.807	930.188	0.986043		2.76691	14.4314	622.519	460.743	220.19	0.288456		955.374	243.029	1024.75	0.637165	2.08042	13.0336
	1114.9	0	9.05019	6.14723		3814.9	0	1.80073	3.07031	5165	0	3.61891	7.68307	3384.9	2.08156	3.61891	4.60877		1.84779	320.512	3221.01	798.084	442.558	0.428536		6.41391	92.2374	1563.42	825.057	728.132	0.927428		275.841	56.7498	332.52	1.52435	3.74837	19.6768
	1115	0	5.43709	13.7591		3815	0	1.80073	9.20839	5165.1	0	0	6.14723	3385	0	3.61891	4.60877		1.94104	19.8685	403.717	57.82	116.085	1.03092		3.44128	30.7435	128.341	27.1318	218.496	1.49796		419.653	912.941	1092.43	1.01337	2.52204	15.2558
	1115.1	0	12.6307	4.60877		3815.1	6.526	7.24995	3.07031	5165.2	2.08156	0	9.20839	3385.1	2.08156	5.43709	9.20839		3.96353	30.7686	669.181	45.2308	1500.87	1.03083		3.18582	157.459	924.269	412.278	89.9424	0.472164		898.973	275.939	393.988	1.21782	1.95811	21.8697
	1115.2	0	5.43709	7.68307		3815.2	6.526	1.80073	1.53185	5165.3	2.08156	3.61891	7.68307	3385.2	2.08156	9.05019	0		2.34191	1532.54	462.631	65.1366	341.831	1.05934		3.20645	18.0816	218.241	209.137	663.861	0.726176		1040.67	32.7516	963.679	0.765216	2.84744	17.4781
	1115.3	2.08156	9.05019	7.68307		3815.3	4.30378	1.80073	1.53185	5165.4	4.30378	0	3.07031	3385.3	0	5.43709	6.14723		2.30192	41.6254	931.632	108.136	375.848	0.961718		2.63772	36.1825	452.724	131.86	399.331	0.72096		1627.66	67.5803	404.097	0.949026	2.03082	41.3591
	1115.4	0	0	4.60877		3815.4	0	3.61891	3.07031	5165.5	2.08156	0	3.07031	3385.4	0	3.61891	3.07031		4.28829	50.6242	1007.39	378.609	460.973	1.27553		2.77554	30.7686	480.907	462.629	25.8731	0.39101		2154.33	476.421	424.815	1.53493	2.89687	63.352
	1115.5	2.08156	5.43709	0		3815.5	4.30378	5.43709	6.14723	5165.6	2.08156	0	3.07031	3385.5	4.30378	0	3.07031		3.43459	16.2634	373.233	120.918	235.802	0.828414		1.96444	28.9505	2430.3	441.634	720.13	1.44683		690.131	214.703	421.36	0.530605	2.55944	43.4414
	1115.6	0	9.05019	4.60877		3815.6	0	3.61891	9.20839	5165.7	2.08156	1.80073	7.68307	3385.6	2.08156	9.05019	6.14723		3.94242	214.729	2227.57	288.686	369.187	0.726689		3.14143	28.933	690.55	48.8574	205.417	0.773409		195.823	100.828	2071.25	0.691248	3.53673	32.6116
	1115.7	0	9.05019	10.7295		3815.7	0	1.80073	6.14723	5165.8	2.08156	1.80073	4.60877	3385.7	2.08156	7.24995	10.7295		2.32907	14.4314	2824.82	7633.55	347.436	0.402993		2.55465	16.2117	783.067	276.592	338.565	0.93962		30149.8	1412.75	305.12	1.68251	1.80082	13.0336
	1115.8	0	7.24995	1.53185		3815.8	2.08156	5.43709	4.60877	5165.9	0	0	3.07031	3385.8	4.30378	10.8438	6.14723		4.4372	112.02	85.6415	34.2662	172.446	1.578		2.36906	30.7284	1461.17	539.309	605.831	1.16057		242.413	111.641	593.769	2.35659	2.62431	21.7818
	1115.9	0	10.8438	13.7591		3815.9	4.30378	3.61891	10.7295	5166	0	1.80073	9.20839	3385.9	2.08156	3.61891	10.7295		2.37831	74.2235	875.47	66.8472	1831.49	0.591848		1.8717	21.6952	1692.08	616.785	27.4411	1.42947		232.259	80.603	74.9489	0.656	2.92321	343.086
	1116	2.08156	16.1846	6.14723		3816	2.08156	7.24995	7.68307	5166.1	0	1.80073	0	3386	0	9.05019	12.2464		2.81703	175.89	200.748	16.246	239.684	0.591972		3.05638	39.7995	120.697	83.2801	97.8091	0.861375		5261.98	115.858	556.433	1.25815	2.14872	32.7516
	1116.1	0	12.6307	1.53185		3816.1	8.74822	14.411	13.7591	5166.2	0	5.43709	3.07031	3386.1	8.74822	3.61891	12.2464		2.10295	21.7126	575.644	23.4996	137.799	0.625236		2.94413	32.5519	3263.76	1015.72	453.911	1.5916		526.088	34.7811	458.583	0.541485	2.7135	15.2324
	1116.2	0	17.9704	7.68307		3816.2	6.526	14.411	18.2721	5166.3	0	3.61891	3.07031	3386.2	6.526	10.8438	7.68307		2.84931	12.6445	348.609	1486.09	38.1411	0.380054		1.88153	112.156	9654.99	2652.59	53.3914	0.786201		493.023	52.5222	394.329	1.40333	3.20265	514.458
	1116.3	0	10.8438	9.20839		3816.3	2.08156	16.1846	15.2677	5166.4	2.08156	0	4.60877	3386.3	2.08156	7.24995	7.68307		2.49116	155.21	314.104	43.4377	122.464	1.69193		2.85013	23.4225	524.757	239.417	563.077	2.25386		2700.87	1302.2	505.074	1.07957	1.92551	13.0336
	1116.4	2.08156	14.411	6.14723		3816.4	10.9697	14.411	21.2939	5166.5	2.08156	1.80073	0	3386.4	0	9.05019	15.2677		3.12463	28.9192	1029.35	125.94	261.437	1.10831		2.0669	41.6195	463.298	32.5305	458.084	1.48484		138.905	677.44	526.471	0.608417	3.17006	26.0856
	1116.5	0	9.05019	7.68307		3816.5	6.526	19.7548	22.8028	5166.6	2.08156	1.80073	4.60877	3386.5	2.08156	3.61891	12.2464		1.92609	74.2252	275.5	269.508	342.371	1.66967		2.49077	295.167	894.868	272.912	410.87	0.449264		366.888	106.719	339.973	1.30276	4.0862	45.92
	1116.6	0	9.05019	7.68307		3816.6	0	12.6307	12.2464	5166.7	0	1.80073	6.14723	3386.6	2.08156	7.24995	13.7591		1.9243	21.7005	389.539	43.3681	149.677	1.2344		4.30956	23.5187	12861.3	21585.1	119.313	1.02998		264.362	126.937	320.199	1.90075	2.74777	39.1376
	1116.7	0	5.43709	4.60877		3816.7	2.08156	9.05019	19.7833	5166.8	2.08156	1.80073	3.07031	3386.7	0	5.43709	7.68307		2.05921	57.7912	1030.23	814.726	4628.86	1.22466		3.06353	39.8188	831.212	269.244	153.902	1.2002		2154.74	286.94	319.04	0.933511	1.58173	17.4781
	1116.8	0	10.8438	4.60877		3816.8	2.08156	5.43709	13.7591	5166.9	0	5.43709	7.68307	3386.8	0	10.8438	9.20839		2.16571	72.3616	128.42	64.9898	233.113	0.364571		2.41452	18.0816	724.596	206.336	130.167	0.576449		6711.15	2305.97	1756.6	0.644477	2.42935	21.7818
	1116.9	2.08156	7.24995	0		3816.9	0	7.24995	10.7295	5167	2.08156	0	1.53185	3386.9	0	10.8438	9.20839		2.1027	209.499	1985.6	329.813	947.251	0.834174		2.48783	76.02	2276.85	575.849	45.8537	0.878381		1335.2	105.109	2766.07	0.577537	4.49087	58.8563
	1117	0	7.24995	1.53185		3817	2.08156	3.61891	4.60877	5167.1	6.526	1.80073	4.60877	3387	0	7.24995	16.772		2.29947	74.1701	125.21	856.713	277.661	1.59021		3.29921	16.2496	532.657	157.096	343.488	0.682854		561.469	34.951	888.174	0.542839	2.17278	13.0336
	1117.1	2.08156	1.80073	7.68307		3817.1	0	1.80073	3.07031	5167.2	4.30378	1.80073	6.14723	3387.1	2.08156	3.61891	13.7591		1.67926	14.4627	1305.68	97.5067	216.889	0.258428		3.2202	16.2496	2138.7	50.6634	281.967	1.2407		3511.51	84.7654	2133.52	1.23273	3.69988	41.5116
	1117.2	0	10.8438	1.53185		3817.2	6.526	7.24995	4.60877	5167.3	2.08156	0	6.14723	3387.2	2.08156	3.61891	15.2677		2.07873	41.5941	552.064	182.017	345.498	0.685265		3.37135	56.1141	428.427	742.743	154.645	1.31526		239.75	74.1818	895.847	1.19685	2.44301	26.0856
	1117.3	2.08156	7.24995	4.60877		3817.3	4.30378	1.80073	6.14723	5167.4	0	0	0	3387.3	2.08156	5.43709	6.14723		1.45545	81.3998	554.895	77.6252	231.898	0.822921		1.58555	32.4992	266.811	151.505	289.626	0.396029		278.105	52.4695	296.525	0.682639	2.13636	50.1081
	1117.4	0	5.43709	4.60877		3817.4	6.526	1.80073	10.7295	5167.5	2.08156	1.80073	3.07031	3387.4	0	1.80073	1.53185		1.6654	379.627	1289.71	498.156	354.067	0.405379		2.60571	19.8685	98.0197	207.232	199.863	0.754927		1089.19	576.13	840.069	1.47258	2.7634	122.552
	1117.5	0	5.43709	9.20839		3817.5	0	0	3.07031	5167.6	0	1.80073	4.60877	3387.5	2.08156	5.43709	7.68307		3.08839	14.4314	504.064	236.615	372.459	1.89428		3.52981	47.0513	132.859	54.2941	385.887	1.93613		1212.45	229.488	1659.85	0.592863	2.46134	58.6922
	1117.6	2.08156	3.61891	6.14723		3817.6	6.526	0	6.14723	5167.7	0	5.43709	9.20839	3387.6	0	3.61891	3.07031		1.92481	12.6445	274.591	325.341	2374.89	0.490084		2.73321	79.3858	425.893	83.2353	817.977	1.98017		315.004	34.9503	202.727	2.12481	3.44984	568.171
	1117.7	0	3.61891	6.14723		3817.7	2.08156	1.80073	9.20839	5167.8	0	1.80073	7.68307	3387.7	0	1.80073	7.68307		2.6105	137.619	670.08	651.229	158.869	0.595638		3.02424	39.693	342.714	205.591	372.015	0.762855		88.6493	15.2558	1452.96	0.348587	2.46479	15.2558
	1117.8	0	3.61891	1.53185		3817.8	2.08156	0	6.14723	5167.9	0	1.80073	3.07031	3387.8	0	1.80073	7.68307		2.17746	63.2986	201.893	254.19	343.188	0.817623		2.32677	497.171	1396.25	324.42	1652.13	0.968327		4568.08	113.425	391.536	0.880833	1.77294	19.5596
	1117.9	0	5.43709	1.53185		3817.9	2.08156	3.61891	1.53185	5168	0	3.61891	4.60877	3387.9	0	5.43709	7.68307		3.46065	14.4627	9175.81	670.249	1184.18	0.560346		3.79199	32.5694	864.083	479.399	123.747	0.789996		1491.25	255.836	232.134	1.47205	2.39762	15.2324
	1118	0	1.80073	4.60877		3818	4.30378	0	3.07031	5168.1	0	1.80073	4.60877	3388	2.08156	3.61891	1.53185		1.34382	68.7118	772.673	66.6788	114.493	0.519664		3.22035	45.2147	275.951	236.347	323.428	0.82015		737.59	188.045	997.293	1.01627	1.9007	15.2558
	1118.1	2.08156	5.43709	1.53185		3818.1	2.08156	3.61891	6.14723	5168.2	2.08156	3.61891	1.53185	3388.1	0	1.80073	1.53185		2.72931	12.6445	1521.53	396.252	434.36	2.24607		3.22549	32.5503	302.336	151.546	458.155	2.21475		1392	63.2128	2263.22	1.03514	4.34255	13.0336
	1118.2	0	1.80073	0		3818.2	6.526	1.80073	4.60877	5168.3	0	3.61891	3.07031	3388.2	2.08156	3.61891	6.14723		4.32626	261.688	2419.39	897.931	64.1046	1.20728		3.20407	43.4377	824.302	238.505	531.389	0.830123		1065.53	264.735	190.838	0.783284	3.33613	13.0336
	1118.3	0	1.80073	3.07031		3818.3	4.30378	0	3.07031	5168.4	2.08156	5.43709	3.07031	3388.3	4.30378	0	3.07031		3.56592	45.2501	587.926	36.1883	166.729	1.73702		2.67585	30.7374	833.132	218.66	99.346	1.91388		5803.68	2138.5	916.267	2.69832	3.21238	198.793
	1118.4	0	1.80073	9.20839		3818.4	0	0	7.68307	5168.5	0	7.24995	4.60877	3388.4	2.08156	3.61891	1.53185		3.323	25.2998	1166.43	2015.71	94.8873	0.72362		2.43894	90.4301	671.551	272.48	73.313	0.502214		860.877	54.7671	523.059	0.802384	3.73417	54.7035
	1118.5	0	1.80073	1.53185		3818.5	2.08156	0	9.20839	5168.6	4.30378	0	6.14723	3388.5	2.08156	5.43709	6.14723		2.40407	121.15	2631.42	807.705	222.756	2.27817		7.23079	28.9626	523.227	214.219	643.346	0.683602		252.72	105.051	337.109	1.4319	2.76096	19.5596
	1118.6	0	5.43709	1.53185		3818.6	2.08156	3.61891	9.20839	5168.7	4.30378	3.61891	6.14723	3388.6	0	1.80073	1.53185		7.50421	10.8263	638.346	577.147	4827.35	1.18981		1.60492	17.9854	478.138	659.564	157.038	2.33897		490.727	73.9664	1325.7	1.85082	2.42989	971.836
	1118.7	0	0	3.07031		3818.7	0	0	6.14723	5168.8	2.08156	0	6.14723	3388.7	0	3.61891	0		2.64001	93.8632	210.027	115.458	709.518	1.98628		2.16371	23.47	518.632	489.3	335.378	0.641004		728.061	641.759	502.082	0.852246	1.44654	139.529
	1118.8	0	1.80073	3.07031		3818.8	6.526	1.80073	4.60877	5168.9	6.526	0	3.07031	3388.8	4.30378	3.61891	0		3.7045	164.239	359.736	102.913	100.734	0.66928		2.09891	34.3997	177.166	223.544	211.953	0.897931		290.009	109.209	278.576	2.08407	4.08865	15.2558
	1118.9	0	0	3.07031		3818.9	4.30378	1.80073	15.2677	5169	0	3.61891	6.14723	3388.9	2.08156	3.61891	1.53185		4.54909	222.2	273.9	526.925	506.607	1.23538		4.76269	23.5134	912.583	278.016	264.028	0.704128		651.727	63.5278	195.771	1.26106	2.40296	13.0336
	1119	0	1.80073	6.14723		3819	2.08156	0	3.07031	5169.1	0	3.61891	7.68307	3389	2.08156	3.61891	4.60877		2.5102	185.503	157.09	52.5049	444.519	0.941462		2.35172	27.1497	206.035	129.947	715.172	0.772885		589.49	74.2279	326.744	0.480033	3.10118	63.2589
	1119.1	0	0	0		3819.1	0	1.80073	6.14723	5169.2	2.08156	1.80073	1.53185	3389.1	0	0	3.07031		2.74053	25.3369	332.38	1430.94	948.584	0.711042		3.13545	45.2564	158.975	85.0488	1553.3	1.18264		1175.44	185.794	323.969	0.798007	2.67982	60.9378
	1119.2	0	0	3.07031		3819.2	2.08156	3.61891	7.68307	5169.3	2.08156	7.24995	3.07031	3389.2	2.08156	3.61891	0		2.44009	59.7432	293.369	68.5948	166	1.87375		3.83254	41.5408	118.831	262.001	246.991	1.49482		189.51	15.2558	758.05	0.939312	3.11483	32.7523
	1119.3	0	5.43709	7.68307		3819.3	2.08156	3.61891	7.68307	5169.4	0	0	1.53185	3389.3	2.08156	1.80073	0		2.006	43.4319	441.511	75.9936	652.232	1.55136		3.24445	61.5265	348.2	79.5885	130.011	1.08302		1429.29	76.2985	325.626	1.38952	2.54343	17.4781
	1119.4	0	0	1.53185		3819.4	2.08156	5.43709	9.20839	5169.5	0	3.61891	7.68307	3389.4	2.08156	3.61891	7.68307		3.38399	138.966	1534.92	57.8017	218.469	1.10048		2.13533	25.3003	1286.5	214.031	287.387	1.06557		219.003	279.535	308.666	1.44247	2.21715	74.269
	1119.5	2.08156	0	4.60877		3819.5	6.526	1.80073	6.14723	5169.6	2.08156	0	7.68307	3389.5	2.08156	1.80073	0		2.65233	34.3648	516.259	54.2752	383.984	1.58577		3.28001	28.9505	501.145	59.6727	287.258	1.35816		196.51	236.719	378.158	1.43123	3.33804	2389.5
	1119.6	0	0	4.60877		3819.6	6.526	3.61891	3.07031	5169.7	0	0	1.53185	3389.6	2.08156	3.61891	3.07031		1.54038	14.4627	263.023	99.5004	413.215	0.631592		5.15874	39.7834	257.616	126.724	771.25	1.13116		606.05	102.437	562.955	0.489927	4.17239	104.8
	1119.7	0	0	3.07031		3819.7	6.526	5.43709	13.7591	5169.8	2.08156	1.80073	4.60877	3389.7	2.08156	5.43709	1.53185		2.68077	180.008	5570.32	206.928	175.123	0.829331		1.18462	34.3388	2964.64	402.682	111.51	1.38914		8296.02	501.104	438.616	0.47101	1.86343	24.0041
	1119.8	0	0	0		3819.8	4.30378	1.80073	10.7295	5169.9	2.08156	1.80073	6.14723	3389.8	2.08156	0	3.07031		3.78353	233.9	402.814	388.968	422.987	1.05923		3.36369	27.1376	719.784	130.082	279.432	1.09482		659.982	245.298	1195.5	1.97932	4.52151	28.425
	1119.9	0	0	0		3819.9	6.526	3.61891	12.2464	5170	2.08156	3.61891	3.07031	3389.9	8.74822	7.24995	4.60877		2.56281	43.4306	496.743	59.5461	488.978	0.860339		3.0466	14.4627	158.981	84.9802	397.963	0.644926		28126.3	3595.7	1578.88	1.52459	4.78912	15.2558
	1120	0	0	4.60877		3820	6.526	3.61891	18.2721	5170.1	4.30378	0	0	3390	0	7.24995	1.53185		3.09735	133.837	777.283	2488.59	620.016	0.476653		2.32975	27.1201	171.223	23.5134	338.825	1.10187		293.291	113.122	1041.01	1.24122	3.39952	37.0033
	1120.1	0	1.80073	3.07031		3820.1	0	3.61891	12.2464	5170.2	2.08156	0	6.14723	3390.1	10.9697	0	3.07031		2.5831	133.59	5243.19	801.756	235.016	1.36862		2.42611	14.4627	1135.78	507.706	110.17	0.423758		54785.8	1011.39	2049.08	2.18823	3.64417	93.9356
	1120.2	0	0	0		3820.2	2.08156	3.61891	7.68307	5170.3	0	0	4.60877	3390.2	0	3.61891	4.60877		1.47381	12.6445	1159.43	126.134	404.919	1.5427		2.20204	186.258	408.759	290.459	123.706	0.781475		313.835	24.0041	4712.25	2.54333	2.07695	26.2028
	1120.3	2.08156	0	0		3820.3	4.30378	1.80073	13.7591	5170.4	0	7.24995	4.60877	3390.3	4.30378	1.80073	4.60877		2.32074	90.5128	594.231	557.106	604.423	1.20212		2.11062	157.53	689.045	106.856	247.732	1.51518		1109.29	34.6697	5961.96	0.686501	3.39126	83.1395
	1120.4	0	1.80073	0		3820.4	4.30378	1.80073	22.8028	5170.5	0	1.80073	6.14723	3390.4	4.30378	5.43709	4.60877		2.5554	1358.3	341.477	376.666	232.463	0.912003		2.25558	50.6348	190.253	90.3569	315.231	0.836718		2611.71	945.369	819.762	1.03144	3.05923	39.331
	1120.5	2.08156	0	3.07031		3820.5	13.1743	9.05019	15.2677	5170.6	0	3.61891	0	3390.5	2.08156	5.43709	3.07031		1.72645	234.82	609.122	74.1868	186.45	1.34877		2.21975	56.0894	202.955	83.2743	257.579	2.70848		496.5	274.011	876.03	1.25299	4.0253	24.0041
	1120.6	2.08156	0	1.53185		3820.6	15.373	10.8438	30.3223	5170.7	2.08156	3.61891	0	3390.6	2.08156	5.43709	6.14723		1.53483	529.415	670.882	617.671	143.455	0.721372		1.55427	101.267	302.582	187.283	429.772	0.701675		720.936	45.6636	784.157	1.0727	3.78966	41.4763
	1120.7	2.08156	0	3.07031		3820.7	19.753	9.05019	42.2666	5170.8	0	1.80073	4.60877	3390.7	0	9.05019	4.60877		3.40582	25.3136	565.931	187.352	247.147	1.59579		2.84572	50.6435	831.625	196.852	181.705	1.11205		140.319	115.846	408.775	1.11784	2.70227	15.2558
	1120.8	0	0	3.07031		3820.8	15.373	10.8438	39.2906	5170.9	0	5.43709	3.07031	3390.8	0	1.80073	0		3.05354	77.7122	2133.87	149.591	219.871	2.54035		1.72534	12.6445	5722.1	1784.71	617.37	0.269608		1035.65	67.3232	703.681	1.11302	3.24086	13.0336
	1120.9	0	0	4.60877		3820.9	13.1743	12.6307	36.3078	5171	2.08156	1.80073	3.07031	3390.9	0	5.43709	6.14723		2.14935	57.8943	57331.1	2917.23	355.065	2.61639		4.27676	113.631	500.724	142.798	496.309	1.03836		172.528	107.144	1980.63	1.73896	3.37857	15.2558
	1121	2.08156	0	3.07031		3821	26.2793	9.05019	40.7794	5171.1	2.08156	3.61891	6.14723	3391	2.08156	3.61891	7.68307		1.63113	18.0816	1164.74	43.386	852.324	0.921724		2.16004	740.401	1982.11	265.83	270.468	0.832169		110.199	110.923	367.88	0.255544	2.09644	120.247
	1121.1	0	0	0		3821.1	30.6366	5.43709	48.291	5171.2	2.08156	9.05019	1.53185	3391.1	2.08156	3.61891	3.07031		3.75517	10.8263	1548.72	172.765	774.606	0.593715		3.16489	30.7628	1199.45	167.471	58.0706	0.330433		2476.77	424.988	354.223	1.00708	3.44537	107.038
	1121.2	0	0	4.60877		3821.2	10.9697	10.8438	48.291	5171.3	4.30378	5.43709	4.60877	3391.2	2.08156	5.43709	1.53185		3.62508	505.795	404.451	39.8072	537.17	0.554368		3.9518	21.6952	202.793	83.2742	188.232	0.634803		2372.55	150.791	624.248	0.891173	2.60125	17.4781
	1121.3	0	1.80073	1.53185		3821.3	30.6366	7.24995	70.0981	5171.4	0	1.80073	4.60877	3391.3	2.08156	5.43709	1.53185		2.27252	93.9519	1060.7	54.2695	100.835	1.39965		1.64202	12.6445	269.734	406.946	708.199	1.4941		3120.57	410.643	856.313	0.799034	2.77465	973.713
	1121.4	0	1.80073	4.60877		3821.4	39.3483	3.61891	37.8	5171.5	0	0	1.53185	3391.4	2.08156	5.43709	1.53185		2.66021	10.8263	393.925	492.845	169.19	1.67173		2.0365	30.7686	970.576	263.901	207.026	1.24682		13255.4	1240.53	740.583	1.08546	3.59546	102.49
	1121.5	0	1.80073	3.07031		3821.5	28.453	14.411	57.5865	5171.6	2.08156	5.43709	1.53185	3391.5	2.08156	1.80073	4.60877		3.14002	14.4314	2080.24	1254.87	705.67	1.35043		1.70133	16.2634	1976.28	284.444	61.1344	0.575222		7473.2	69.9417	1468.73	1.31931	3.15344	56.8267
	1121.6	0	1.80073	0		3821.6	15.373	10.8438	37.8	5171.7	0	3.61891	1.53185	3391.6	2.08156	5.43709	4.60877		2.51371	111.646	789.713	108.617	687.22	0.653144		2.65125	19.877	494.653	119.127	48.9064	1.21886		257.726	258.408	110.173	0.875929	3.98883	21.7818
	1121.7	0	1.80073	4.60877		3821.7	24.1097	3.61891	34.814	5171.8	2.08156	5.43709	7.68307	3391.7	2.08156	7.24995	3.07031		2.85179	12.6445	2413.33	846.897	387.058	0.633415		2.725	90.4857	621.414	180.399	298.729	0.621314		11201.5	87.0397	448.379	1.01925	2.25692	15.2558
	1121.8	0	0	1.53185		3821.8	19.753	5.43709	48.291	5171.9	0	5.43709	3.07031	3391.8	2.08156	7.24995	9.20839		4.77251	176.756	402.448	61.4698	435.735	2.38105		1.10694	119.259	458.863	135.072	44.2395	1.50257		564.165	313.473	283.916	0.442658	2.31873	13.0336
	1121.9	0	1.80073	4.60877		3821.9	32.8179	14.411	37.8	5172	0	1.80073	3.07031	3391.9	0	1.80073	3.07031		2.71526	28.9187	965.826	223.181	346.894	0.973713		4.30279	18.0641	7106.47	1385.7	1611.88	1.40365		10932.5	1716.13	3347.5	0.578599	2.44723	17.4781
	1122	0	0	3.07031		3822	26.2793	14.411	56.032	5172.1	0	3.61891	6.14723	3392	0	7.24995	1.53185		3.97067	19.8945	96.3502	312.739	668.751	1.1756		3.15004	14.4627	388.119	127.971	2217.62	0.81955		5126.84	273.948	728.293	0.838069	2.56676	58.8548
	1122.1	0	0	6.14723		3822.1	26.2793	3.61891	25.8156	5172.2	2.08156	1.80073	3.07031	3392.1	4.30378	5.43709	4.60877		3.56618	276.694	1046.34	210.226	94.7224	2.76437		3.39103	34.351	1405.54	258.494	180.34	1.04527		310.312	30.5066	345.858	0.927567	2.85519	19.419
	1122.2	0	1.80073	1.53185		3822.2	10.9697	1.80073	19.7833	5172.3	0	0	4.60877	3392.2	0	1.80073	3.07031		2.17105	81.2683	2712.69	295.595	108.416	1.30267		3.33308	41.6058	1245.38	289.409	77.889	1.65017		336.8	372.189	275.345	0.59245	2.19881	17.4781
	1122.3	0	0	1.53185		3822.3	10.9697	1.80073	13.7591	5172.4	2.08156	1.80073	4.60877	3392.3	2.08156	7.24995	10.7295		3.97139	14.4314	421.181	1155.57	370.858	0.560042		2.15189	36.0887	209.211	185.491	145.109	0.474291		140.562	82.6846	526.069	0.559718	5.41351	32.7516
	1122.4	0	1.80073	1.53185		3822.4	17.566	1.80073	19.7833	5172.5	0	1.80073	4.60877	3392.4	0	9.05019	10.7295		2.26046	21.6772	158.926	12.6445	252.616	0.531189		2.67073	149.927	899.16	349.717	112.977	1.35068		5145.41	72.0306	140.804	1.37226	3.09035	17.4781
	1122.5	0	1.80073	4.60877		3822.5	15.373	1.80073	7.68307	5172.6	0	3.61891	0	3392.5	0	5.43709	4.60877		3.10294	57.8476	1337.15	214.447	501.978	1.81874		1.8907	43.4319	272.649	72.3058	357.967	1.83529		4431.97	111.471	1267.08	1.08049	4.40854	48.003
	1122.6	0	1.80073	1.53185		3822.6	10.9697	1.80073	21.2939	5172.7	2.08156	3.61891	4.60877	3392.6	0	9.05019	4.60877		2.69409	47.0566	312.376	19.8998	629.649	0.985867		1.95516	56.1195	523.249	206.451	102.171	0.78726		18799	227.837	280.643	2.01064	2.23588	183.456
	1122.7	2.08156	0	3.07031		3822.7	13.1743	1.80073	16.772	5172.8	0	0	6.14723	3392.7	0	9.05019	0		2.44261	25.3141	1421.02	158.693	2810.62	0.990872		2.51514	14.4627	1946.65	269.171	90.1392	1.21376		323.199	26.0856	576.61	1.32693	2.04213	183.137
	1122.8	0	3.61891	4.60877		3822.8	8.74822	1.80073	16.772	5172.9	0	0	1.53185	3392.8	4.30378	3.61891	0		3.81201	50.6451	954.462	149.612	203.953	1.11488		2.00525	23.4495	813.142	318.855	556.658	0.690934		2750.76	122.29	243.525	0.563934	1.99059	28.3078
	1122.9	0	1.80073	0		3822.9	24.1097	3.61891	24.31	5173	2.08156	0	3.07031	3392.9	0	7.24995	9.20839		3.16653	225.645	206.175	337.297	1123.29	2.50818		2.90036	168.419	154.806	122.541	317.562	1.01755		9545.49	195.014	1849.97	0.333109	3.2093	32.7288
	1123	0	1.80073	3.07031		3823	21.9343	0	12.2464	5173.1	0	1.80073	1.53185	3393	4.30378	3.61891	6.14723		2.59253	39.8188	232.613	70.5353	279.796	0.965673		1.89075	77.6782	342.109	171.343	135.939	0.639697		845.571	80.7965	212.409	1.08287	3.14566	81.0183
	1123.1	0	1.80073	1.53185		3823.1	15.373	1.80073	25.8156	5173.2	2.08156	7.24995	3.07031	3393.1	0	14.411	7.68307		3.50266	23.4954	673.125	500.722	336.414	0.293537		3.0071	41.62	541.709	182.224	45.7895	0.983508		174.398	113.231	472.873	0.901612	2.11923	21.8346
	1123.2	2.08156	0	4.60877		3823.2	26.2793	1.80073	19.7833	5173.3	2.08156	0	0	3393.2	0	7.24995	6.14723		3.29286	45.2506	2294.96	110.075	207.162	1.13422		1.75327	74.2065	662.545	221.303	844.172	0.875351		747.199	341.639	2358.85	1.3328	1.5093	13.0336
	1123.3	0	1.80073	1.53185		3823.3	8.74822	7.24995	18.2721	5173.4	0	0	4.60877	3393.3	6.526	16.1846	7.68307		3.39309	14.4627	570.527	28.9451	2478.73	0.972431		2.75766	63.32	344.353	675.259	105.454	1.42956		1046.37	122.634	618.58	1.59518	1.80667	17.4546
	1123.4	0	1.80073	1.53185		3823.4	17.566	3.61891	3.07031	5173.5	0	5.43709	6.14723	3393.4	0	10.8438	1.53185		2.72052	47.0566	665.19	146.448	359.464	0.536267		4.36862	18.0816	878.636	934.976	376.695	1.99784		3497.65	89.4317	340.486	0.913847	2.7344	23.9806
	1123.5	0	0	6.14723		3823.5	0	3.61891	13.7591	5173.6	2.08156	5.43709	6.14723	3393.5	0	14.411	10.7295		1.55726	21.6814	243.381	1283.79	189.168	0.450875		2.3605	47.0513	189.361	103.102	292.36	1.9244		258.965	1888.83	544.504	1.08806	3.39302	47.8858
	1123.6	0	3.61891	4.60877		3823.6	8.74822	3.61891	9.20839	5173.7	0	3.61891	3.07031	3393.6	0	16.1846	1.53185		3.01932	203.803	4398.04	1836.68	160.058	0.52605		3.16469	70.5446	677.41	331.03	120.525	3.79001		7068.07	304.582	1065.97	0.70421	4.58146	54.4997
	1123.7	2.08156	5.43709	6.14723		3823.7	6.526	1.80073	7.68307	5173.8	2.08156	3.61891	0	3393.7	2.08156	12.6307	15.2677		3.86566	75.8874	677.964	88.452	431.051	0.690602		2.6226	76.0079	158.703	32.5514	162.01	0.797274		693.359	260.461	287.705	1.84162	3.3426	17.4781
	1123.8	0	3.61891	0		3823.8	8.74822	0	7.68307	5173.9	0	0	1.53185	3393.8	6.526	21.5366	6.14723		2.37608	113.744	576.657	571.681	214.098	2.85126		3.78788	41.5458	405.575	268.777	240.891	0.463707		3513.34	61.0543	905.825	1.0366	3.40172	15.2558
	1123.9	0	7.24995	1.53185		3823.9	6.526	0	7.68307	5174	2.08156	1.80073	3.07031	3393.9	2.08156	40.9651	24.31		2.25105	12.6445	483.422	100.96	4468.89	0.935987		2.69587	159.084	146.611	77.6498	134.553	0.578985		128.139	34.8338	441.92	0.773914	2.57324	30.6524
	1124	0	3.61891	1.53185		3824	2.08156	1.80073	9.20839	5174.1	0	5.43709	4.60877	3394	4.30378	44.6108	39.2906		2.63999	234.924	447.75	30.7435	112.93	0.921553		2.34038	14.4314	335.561	395.581	25.8731	0.51138		800.66	52.4468	2071.1	0.803541	2.19611	175.273
	1124.1	0	5.43709	10.7295		3824.1	4.30378	5.43709	10.7295	5174.2	2.08156	1.80073	0	3394.1	2.08156	79.8993	62.2626		3.18131	39.814	409.633	208.2	195.724	0.955574		1.77902	50.6814	1737.23	197.133	392.197	2.28463		106.85	76.4215	242.696	2.50712	1.51416	52.4695
	1124.2	0	14.411	1.53185		3824.2	4.30378	3.61891	6.14723	5174.3	2.08156	3.61891	1.53185	3394.2	8.74822	64.8967	68.5268		3.00916	85.0385	370.32	371.93	146.161	0.666219		4.59177	25.3315	206.38	101.395	196.942	0.544467		2123.55	262.754	273.261	1.3021	3.04436	15.2558
	1124.3	2.08156	9.05019	7.68307		3824.3	4.30378	0	3.07031	5174.4	0	0	1.53185	3394.3	0	42.7863	49.835		2.3978	36.1825	288.408	92.1264	3202.95	2.20996		1.76077	114.032	144.967	47.0262	90.0425	0.787247		406.302	212.405	985.086	1.24635	1.82867	67.6038
	1124.4	2.08156	5.43709	4.60877		3824.4	2.08156	1.80073	3.07031	5174.5	2.08156	0	3.07031	3394.4	2.08156	51.9416	60.7018		4.29213	12.6445	391.659	431.447	317.681	1.16941		2.04344	19.8998	344.643	106.636	198.362	1.08013		4370.36	71.8555	444.245	1.19538	1.23299	19.6475
	1124.5	0	14.411	3.07031		3824.5	4.30378	3.61891	4.60877	5174.6	2.08156	3.61891	0	3394.5	6.526	30.4063	22.8028		1.82698	61.4605	227.015	110.319	180.617	1.13098		2.58552	23.5012	134.588	68.7247	243.192	0.639931		494.741	360.828	349.488	1.26765	3.89975	15.2558
	1124.6	0	7.24995	3.07031		3824.6	2.08156	3.61891	7.68307	5174.7	8.74822	3.61891	6.14723	3394.6	2.08156	26.8663	31.8212		1.79106	175.515	874.503	66.9061	313.149	0.581847		2.20668	228.179	1841.08	390.957	197.125	0.546101		6464.52	105.01	190.864	1.27906	2.65378	122.523
	1124.7	0	3.61891	3.07031		3824.7	4.30378	5.43709	1.53185	5174.8	4.30378	5.43709	10.7295	3394.7	0	17.9704	9.20839		5.73328	41.5891	697.344	913.518	233.12	0.836703		6.32271	28.8988	299.131	108.534	277.071	1.84533		340.308	107.133	502.914	1.01328	3.06747	15.2558
	1124.8	2.08156	3.61891	7.68307		3824.8	0	3.61891	4.60877	5174.9	0	1.80073	10.7295	3394.8	4.30378	21.5366	4.60877		3.01361	365.782	749.912	149.654	254.604	0.974565		4.53392	56.1301	481.75	130.286	402.108	1.82755		394.418	166.135	67.1957	2.3769	1.92551	52.3823
	1124.9	2.08156	1.80073	1.53185		3824.9	6.526	1.80073	4.60877	5175	0	1.80073	1.53185	3394.9	8.74822	17.9704	10.7295		3.72594	59.5516	474.764	63.2916	150.878	0.913888		4.24314	47.046	445.055	131.408	102.354	0.429271		586.68	43.5821	1651.7	0.89609	2.54895	109.261
	1125	0	3.61891	4.60877		3825	2.08156	1.80073	3.07031	5175.1	0	0	6.14723	3395	2.08156	17.9704	7.68307		2.10704	79.5283	222.058	93.9266	250.246	0.792747		2.49405	86.864	810.036	43.4366	3216.8	2.43049		280.636	19.6768	293.776	0.66251	2.82428	15.2558
	1125.1	2.08156	0	0		3825.1	6.526	1.80073	6.14723	5175.2	2.08156	0	1.53185	3395.1	4.30378	10.8438	10.7295		2.59708	382.118	163.142	201.252	222.57	1.46253		1.78156	66.8491	519.923	247.594	45.7489	1.33661		131.363	17.4781	412.285	0.821704	5.32069	39.2776
	1125.2	0	5.43709	6.14723		3825.2	0	3.61891	6.14723	5175.3	0	3.61891	3.07031	3395.2	2.08156	10.8438	4.60877		4.59592	18.0641	449.632	414.503	94.5232	1.38597		2.06443	25.3194	1754.68	209.092	1285.21	0.480413		3943.05	124.71	933.761	1.82482	3.31579	34.8338
	1125.3	0	0	4.60877		3825.3	4.30378	0	10.7295	5175.4	0	3.61891	3.07031	3395.3	0	3.61891	10.7295		2.65542	59.7432	290.127	68.7555	225.943	0.515725		2.72525	224.587	535.439	526.59	53.4698	1.31468		252.022	19.5596	255.133	1.49296	2.19525	15.2558
	1125.4	0	1.80073	0		3825.4	0	0	1.53185	5175.5	4.30378	1.80073	10.7295	3395.4	0	5.43709	9.20839		2.3242	37.949	195.221	329.995	449.354	1.60156		2.87765	10.8263	377.694	92.0764	144.906	0.411948		126.803	30.3894	600.1	1.81481	2.48688	34.9217
	1125.5	2.08156	3.61891	0		3825.5	0	1.80073	3.07031	5175.6	2.08156	3.61891	3.07031	3395.5	0	3.61891	4.60877		2.77013	119.086	674.343	831.375	618.6	0.748827		3.3948	514.002	238.019	97.6371	132.583	0.923048		1187.3	67.814	330.981	0.907487	1.94259	45.9266
	1125.6	0	0	3.07031		3825.6	2.08156	0	7.68307	5175.7	4.30378	3.61891	0	3395.6	2.08156	3.61891	3.07031		1.39539	115.852	377.602	140.821	362.277	0.702138		1.86714	23.4874	137.315	19.8998	905.495	0.555654		206.195	170.088	190.459	1.08923	3.76651	17.4781
	1125.7	0	0	1.53185		3825.7	6.526	1.80073	4.60877	5175.8	2.08156	1.80073	1.53185	3395.7	2.08156	5.43709	1.53185		3.55899	106.354	2856.27	156.318	464.825	0.70887		3.15501	10.8263	2686.34	416.442	215.515	0.807248		85.6053	36.9154	96.3844	0.407728	2.41522	13.0336
	1125.8	0	0	1.53185		3825.8	2.08156	0	1.53185	5175.9	0	0	6.14723	3395.8	2.08156	1.80073	1.53185		2.2917	21.6639	398.093	74.0643	995.818	1.70324		2.17771	97.5038	314.026	471.45	139.036	2.78319		3152.6	148.914	725.706	1.6206	4.05799	13.0336
	1125.9	0	1.80073	4.60877		3825.9	0	0	6.14723	5176	0	3.61891	0	3395.9	2.08156	0	7.68307		2.01035	28.9505	1130.15	1464.38	131.365	1.21567		1.00729	74.0937	157.321	16.2496	298.091	0.659736		1416.84	234.092	254.743	0.957199	2.48955	993.368
	1126	0	3.61891	1.53185		3826	2.08156	5.43709	3.07031	5176.1	4.30378	1.80073	4.60877	3396	0	10.8438	7.68307		2.34792	81.2112	251.603	151.981	364.016	0.566822		1.53606	27.1318	2278.92	820.382	202.664	1.00941		12744.2	4048.64	417.762	1.03875	2.63177	13.0336
	1126.1	0	0	4.60877		3826.1	0	0	4.60877	5176.2	0	3.61891	3.07031	3396.1	2.08156	7.24995	0		2.46613	45.2255	1197.36	133.253	716.966	0.674586		2.96969	45.238	410.839	50.6707	336.071	1.33754		565.994	41.2192	267.854	1.67657	1.96109	26.2028
	1126.2	0	0	1.53185		3826.2	0	1.80073	3.07031	5176.3	0	5.43709	6.14723	3396.2	0	7.24995	3.07031		2.20649	236.527	1241.75	111.744	571.976	1.68844		3.43923	56.0359	486.247	546.498	53.4656	1.10495		365.877	236.252	13952.6	0.88101	2.13179	37.0561
	1126.3	0	0	4.60877		3826.3	0	1.80073	6.14723	5176.4	4.30378	5.43709	3.07031	3396.3	0	3.61891	1.53185		1.48882	66.9699	1239.44	79.4709	370.59	1.03757		2.02273	84.9714	117.878	124.847	966.449	0.421641		18799	227.837	276.271	1.25285	3.78897	198.506
	1126.4	0	0	6.14723		3826.4	0	0	4.60877	5176.5	4.30378	0	4.60877	3396.4	0	9.05019	4.60877		2.13483	23.4874	450.435	99.3284	666.201	1.55563		2.43976	18.0816	276.66	198.375	91.7588	1.03918		53.4467	98.391	312.573	0.705447	3.69536	65.6913
	1126.5	0	1.80073	1.53185		3826.5	4.30378	3.61891	3.07031	5176.6	0	7.24995	0	3396.5	0	14.411	3.07031		2.66018	214.649	230.825	467.393	279.634	1.77848		3.05252	14.4627	196.637	206.948	864.354	0.593543		613.454	47.7452	640.547	0.774204	2.65768	67.4631
	1126.6	0	0	1.53185		3826.6	2.08156	3.61891	6.14723	5176.7	2.08156	3.61891	1.53185	3396.6	4.30378	10.8438	1.53185		2.02733	86.4807	558.324	200.053	359.156	1.08021		5.23711	108.487	218.789	61.5381	313.038	0.639674		1174.75	111.746	829.568	1.32423	3.86112	89.3154
	1126.7	2.08156	1.80073	1.53185		3826.7	0	0	1.53185	5176.8	4.30378	7.24995	0	3396.7	2.08156	5.43709	3.07031		2.28602	417.593	178.376	34.3558	282.364	1.00138		3.19483	115.888	2740.4	2355.01	200.177	1.58552		526.375	13.0336	193.241	0.908567	2.94233	15.2558
	1126.8	0	0	1.53185		3826.8	4.30378	3.61891	10.7295	5176.9	2.08156	3.61891	3.07031	3396.8	0	9.05019	3.07031		2.45006	104.912	249.999	471.183	618.578	0.86215		2.91073	205.782	569.913	90.444	335.148	1.52078		2669.13	89.7006	973.592	0.461707	1.80545	49.9674
	1126.9	0	0	1.53185		3826.9	2.08156	1.80073	3.07031	5177	0	1.80073	6.14723	3396.9	4.30378	9.05019	6.14723		2.84327	335.886	158.304	59.5594	267.605	0.990328		2.19052	10.8263	1067.46	117.588	314.844	1.08606		1198.54	515.417	353.46	0.771875	2.05795	63.1593
	1127	0	1.80073	1.53185		3827	4.30378	3.61891	7.68307	5177.1	4.30378	1.80073	0	3397	2.08156	19.7548	1.53185		2.77766	21.7005	290.278	28.9505	403.833	1.1799		2.43322	68.8055	995.316	337.737	36.6322	1.60235		1359.42	76.352	3763.48	4.32648	2.1525	58.7156
	1127.1	0	0	3.07031		3827.1	2.08156	0	7.68307	5177.2	0	0	7.68307	3397.1	0	12.6307	4.60877		2.26125	843.581	319.955	102.792	122.018	1.73974		2.68873	103.035	682.532	205.823	252.211	1.49094		1131.67	177.062	721.756	1.29229	2.43709	13.0336
	1127.2	0	1.80073	0		3827.2	4.30378	1.80073	3.07031	5177.3	0	3.61891	0	3397.2	0	25.0923	4.60877		1.9067	23.4617	509.363	38.0186	220.116	1.02595		2.62481	18.0763	908.481	617.65	263.893	0.696814		448.895	78.3924	307.957	1.12474	2.88862	49.8033
	1127.3	0	0	1.53185		3827.3	2.08156	1.80073	3.07031	5177.4	0	3.61891	4.60877	3397.3	0	32.1724	13.7591		1.87901	65.145	658.434	247.688	296.112	0.702091		1.97676	23.4954	280.135	178.841	249.889	1.08795		3980.25	1542.25	1130.48	0.82324	2.87195	21.7818
	1127.4	0	0	4.60877		3827.4	0	3.61891	1.53185	5177.5	0	3.61891	6.14723	3397.4	2.08156	32.1724	4.60877		3.05558	47.0495	258.889	46.9887	222.724	1.00226		2.6903	36.1687	221.177	61.5386	2251.34	0.610629		2074.49	164.345	267.634	0.406681	2.23532	128.961
	1127.5	0	1.80073	0		3827.5	2.08156	0	0	5177.6	0	5.43709	3.07031	3397.5	4.30378	37.4551	9.20839		2.35521	21.6952	646.081	138.318	235.474	0.216176		2.2306	43.3761	815.933	435.095	611.877	0.954611		571.719	78.7134	275.345	1.08091	2.98634	15.2558
	1127.6	0	0	9.20839		3827.6	0	0	0	5177.7	4.30378	3.61891	7.68307	3397.6	4.30378	48.2696	9.20839		3.26012	18.0816	1043.63	205.354	216.637	0.212742		3.24727	32.5572	418.785	144.473	259.619	1.85367		1109.06	387.466	798.656	0.216648	1.99442	91.5316
	1127.7	2.08156	1.80073	1.53185		3827.7	2.08156	0	1.53185	5177.8	2.08156	0	3.07031	3397.7	4.30378	44.6108	10.7295		3.19697	32.5498	1363.24	2846.97	236.671	1.16862		2.96633	10.8263	314.377	140.95	97.8824	1.54244		335.99	71.8841	217.698	0.636551	2.98768	19.6768
	1127.8	0	3.61891	0		3827.8	0	1.80073	4.60877	5177.9	0	1.80073	1.53185	3397.8	6.526	70.4981	9.20839		3.597	43.4377	1254.19	311.91	357.372	0.851299		3.40975	14.4627	555.463	167.891	232.443	1.28243		1217.86	76.3527	407.582	0.487941	1.54924	39.1142
	1127.9	0	1.80073	4.60877		3827.9	0	1.80073	7.68307	5178	2.08156	5.43709	4.60877	3397.9	2.08156	53.7825	9.20839		3.27944	172.822	941.018	106.3	154.149	1.25494		2.64731	47.0055	280.874	91.9242	906.478	1.90674		1479.58	321.938	382.061	0.907876	2.59359	13.0336
	1128	0	1.80073	0		3828	4.30378	0	6.14723	5178.1	4.30378	1.80073	4.60877	3398	0	70.4981	12.2464		2.48931	444.434	549.525	493.069	339.981	0.519864		3.509	56.1185	123.704	19.8685	192.906	0.729393		41.2015	19.6768	281.04	1.72773	3.57192	15.2558
	1128.1	2.08156	1.80073	1.53185		3828.1	0	1.80073	6.14723	5178.2	2.08156	5.43709	6.14723	3398.1	0	64.8967	4.60877		2.77051	800.918	1096.07	108.378	491.49	0.680563		2.26899	30.6149	1400.4	2504.75	99.0813	0.961767		1827.06	102.594	12891.9	1.30731	2.83875	15.2558
	1128.2	0	5.43709	4.60877		3828.2	0	1.80073	0	5178.3	2.08156	1.80073	6.14723	3398.2	4.30378	68.6277	10.7295		2.96759	21.6693	947.529	365.811	28.9769	1.64515		2.90697	97.3308	2070.91	850.878	279.56	1.00818		383.824	26.0856	363.577	0.8091	4.12712	17.4781
	1128.3	0	0	4.60877		3828.3	0	3.61891	4.60877	5178.4	0	1.80073	0	3398.3	6.526	68.6277	15.2677		2.6495	538.599	1439.61	90.4753	231.513	1.66338		2.17475	19.8685	2537.43	541.044	93.1732	0.661902		209.132	100.426	790.005	0.447863	2.51666	17.4781
	1128.4	0	3.61891	7.68307		3828.4	2.08156	0	4.60877	5178.5	0	3.61891	4.60877	3398.4	0	59.3248	7.68307		2.00964	372.512	878.911	54.1582	271.801	0.424807		2.13868	86.8828	327.501	108.312	53.5409	2.51262		30.4859	26.0856	626.625	0.77369	2.8809	13.0336
	1128.5	2.08156	1.80073	1.53185		3828.5	4.30378	7.24995	4.60877	5178.6	2.08156	0	7.68307	3398.5	6.526	95.1119	10.7295		2.36034	32.5635	167.575	346.616	680.824	0.488928		1.48864	39.8246	293.569	314.403	64.1913	0.8351		3381.95	39.2599	703.943	0.558339	2.3754	17.4546
	1128.6	0	1.80073	4.60877		3828.6	2.08156	1.80073	4.60877	5178.7	0	1.80073	3.07031	3398.6	0	50.104	13.7591		4.6747	155.024	80.9431	54.2099	550.752	1.98741		3.57314	153.877	2166.09	967.954	461.468	0.412625		736.293	39.3654	220.039	1.252	2.50684	13.0336
	1128.7	2.08156	3.61891	1.53185		3828.7	2.08156	0	3.07031	5178.8	2.08156	0	7.68307	3398.7	6.526	68.6277	9.20839		2.38741	50.6697	1560.18	230.419	158.491	1.91351		2.39639	104.938	829.607	416.906	143.521	0.787189		11473	122.236	573.824	0.753663	3.34347	17.4781
	1128.8	2.08156	7.24995	1.53185		3828.8	0	3.61891	1.53185	5178.9	0	3.61891	3.07031	3398.8	10.9697	64.8967	18.2721		1.9179	19.8945	551.777	104.619	232.959	3.24224		3.24998	95.8347	100.703	115.589	1340.08	1.85502		3147.86	111.443	289.764	2.05109	3.05286	17.4781
	1128.9	2.08156	12.6307	4.60877		3828.9	0	1.80073	4.60877	5179	0	5.43709	4.60877	3398.9	4.30378	46.4386	9.20839		2.82658	236.417	1854.21	4931.37	221.479	1.29922		3.22705	19.8823	305.91	45.1683	628.152	0.957536		815.022	21.7818	265.163	0.952478	1.71881	21.7818
	1129	0	9.05019	3.07031		3829	0	3.61891	4.60877	5179.1	2.08156	3.61891	1.53185	3399	4.30378	53.7825	4.60877		2.42078	139.064	500.473	636.008	280.967	1.66066		1.8683	150.085	205.483	289.299	81.0512	1.17855		689.384	280.021	554.524	0.472636	2.64518	15.2558
	1129.1	0	16.1846	1.53185		3829.1	2.08156	1.80073	1.53185	5179.2	2.08156	0	4.60877	3399.1	10.9697	39.2107	6.14723		4.39381	28.933	963.202	79.4136	830.047	0.993194		3.048	34.3738	475.026	182.596	549.098	0.994003		2918.51	2799.35	597.394	1.05087	3.1676	43.7213
	1129.2	4.30378	16.1846	4.60877		3829.2	0	3.61891	1.53185	5179.3	2.08156	1.80073	1.53185	3399.2	2.08156	30.4063	9.20839		3.24587	14.3935	1446.36	132.092	347.924	1.17001		2.53056	223.696	131.49	337.823	241.521	1.36925		1201.7	104.677	1778.72	1.44583	2.34425	43.7227
	1129.3	0	16.1846	0		3829.3	2.08156	1.80073	1.53185	5179.4	0	1.80073	0	3399.3	2.08156	26.8663	4.60877		3.15015	45.239	3192.7	290.75	323.594	1.22466		2.01202	28.9505	611.99	103.155	1216.94	0.409596		458.009	138.055	733.048	0.788227	2.00437	41.4998
	1129.4	2.08156	14.411	9.20839		3829.4	0	3.61891	4.60877	5179.5	2.08156	1.80073	7.68307	3399.4	4.30378	32.1724	3.07031		2.23833	187.275	816.513	142.527	493.308	0.477437		2.28719	59.7133	305.981	215.997	157.483	1.59934		5471.62	1291.69	986.529	1.37557	2.90141	137.318
	1129.5	0	21.5366	4.60877		3829.5	0	3.61891	6.14723	5179.6	4.30378	3.61891	3.07031	3399.5	0	30.4063	7.68307		3.66135	110.075	166.775	27.038	572.021	1.59671		2.22462	39.7683	228.706	235.711	105.398	0.903772		1555.35	71.7669	383.548	1.1968	3.3568	15.2558
	1129.6	0	39.2107	3.07031		3829.6	0	0	1.53185	5179.7	0	7.24995	1.53185	3399.6	2.08156	21.5366	1.53185		2.14441	266.923	1518.12	725.553	395.442	0.990282		3.03833	368.556	193.514	119.327	164.89	0.651775		490.331	199.15	199.868	1.22412	3.66171	56.8208
	1129.7	2.08156	17.9704	7.68307		3829.7	0	0	7.68307	5179.8	2.08156	1.80073	9.20839	3399.7	0	16.1846	4.60877		3.92816	165.924	3325.8	257.247	273.093	1.15391		2.45993	121.207	257.844	317.543	377.225	1.18552		1378.56	138.048	226.073	0.857894	5.71876	2481.7
	1129.8	2.08156	30.4063	12.2464		3829.8	4.30378	0	4.60877	5179.9	0	0	3.07031	3399.8	2.08156	9.05019	3.07031		1.40436	81.1761	2737.13	2406.78	520.414	1.42948		2.94312	41.5732	913.632	104.914	1349.83	1.06972		4805.81	2491.92	194.939	0.947601	3.79313	117.868
	1129.9	4.30378	12.6307	3.07031		3829.9	4.30378	1.80073	4.60877	5180	2.08156	7.24995	1.53185	3399.9	4.30378	12.6307	3.07031		4.24717	12.6445	116.121	442.976	126.866	1.39806		3.46345	14.4314	466.161	277.292	1381.55	1.30305		620.989	48.1657	1059.25	0.944468	3.14073	52.1889
	1130	2.08156	10.8438	1.53185		3830	2.08156	1.80073	3.07031	5180.1	0	0	1.53185	3400	0	12.6307	4.60877		2.20094	76.0124	2539.65	1054	162.077	0.333532		3.34779	38.0065	1437.17	359.128	155.798	1.50502		557.985	52.0255	634.43	0.947205	3.22497	15.2558
	1130.1	0	0	3.07031		3830.1	4.30378	0	3.07031	5180.2	6.526	5.43709	1.53185	3400.1	2.08156	12.6307	4.60877		2.57182	81.4492	3833.05	336.56	384.549	0.651186		5.34645	45.2263	1346.42	1051.63	146.595	0.820176		343.085	273.372	198.533	0.487792	3.4753	113.495
	1130.2	0	7.24995	6.14723		3830.2	0	0	3.07031	5180.3	4.30378	1.80073	4.60877	3400.2	2.08156	3.61891	4.60877		2.60353	155.682	543.728	128.398	191.258	1.12002		3.16474	138.991	624.248	189.98	809.243	1.53886		1060.67	58.9948	498.137	1.00087	3.26276	50.196
	1130.3	0	1.80073	9.20839		3830.3	2.08156	3.61891	4.60877	5180.4	2.08156	0	7.68307	3400.3	4.30378	12.6307	10.7295		2.98487	72.1633	894.981	2194.06	143.017	1.22503		1.5727	90.4286	2688.14	336.514	140.456	1.60236		852.319	257.966	458.406	0.556984	2.50423	41.5005
	1130.4	0	3.61891	3.07031		3830.4	2.08156	3.61891	1.53185	5180.5	2.08156	0	4.60877	3400.4	2.08156	1.80073	9.20839		2.96676	48.8632	288.574	156.881	927.389	1.09184		2.56312	18.0763	213.88	66.8805	320.916	0.486543		11875.8	365.196	202.788	1.07678	1.61094	63.0194
	1130.5	0	1.80073	3.07031		3830.5	2.08156	1.80073	4.60877	5180.6	0	7.24995	3.07031	3400.5	0	3.61891	1.53185		4.41607	36.2004	2334.5	142.886	335.135	0.575301		2.0585	151.702	177.129	287.226	232.793	0.890469		456.92	214.574	207.054	0.563706	2.73357	15.2558
	1130.6	0	3.61891	1.53185		3830.6	4.30378	3.61891	3.07031	5180.7	2.08156	1.80073	4.60877	3400.6	0	7.24995	4.60877		2.65203	27.0934	189.478	32.5689	348.248	1.0522		4.62552	14.4314	556.608	32.513	278.21	1.85689		519.181	491.785	165.171	1.99647	1.74193	80.7715
	1130.7	0	1.80073	0		3830.7	4.30378	3.61891	4.60877	5180.8	0	5.43709	9.20839	3400.7	0	9.05019	3.07031		2.9319	120.924	503.472	131.496	591.927	0.640842		3.7213	54.2137	44.1835	21.7126	1860.92	0.635052		2156.81	928.411	155.94	1.5227	2.5735	13.0336
	1130.8	0	0	6.14723		3830.8	2.08156	3.61891	4.60877	5180.9	2.08156	0	3.07031	3400.8	0	5.43709	1.53185		3.21712	12.6445	600.022	238.85	529.084	2.26972		1.9518	14.4627	1206.37	248.691	214.04	0.758579		1357.98	61.1766	129.688	0.771363	2.33315	24.0041
	1130.9	0	0	0		3830.9	2.08156	3.61891	4.60877	5181	2.08156	3.61891	3.07031	3400.9	4.30378	1.80073	4.60877		2.93989	79.3526	168.978	47.0746	222.952	1.42423		2.33663	39.7676	675.178	257.125	172.639	1.28504		350.307	146.369	274.819	2.83575	2.58128	8438.4
	1131	0	1.80073	4.60877		3831	0	5.43709	4.60877	5181.1	0	7.24995	4.60877	3401	0	3.61891	7.68307		2.52607	70.5737	4451.39	4288.31	135.615	0.958909		2.28903	41.6191	1112.65	470.834	228.929	0.923082		272.762	21.7818	808.652	1.78546	4.38835	21.7818
	1131.1	0	1.80073	3.07031		3831.1	2.08156	1.80073	0	5181.2	4.30378	1.80073	4.60877	3401.1	6.526	5.43709	7.68307		3.25448	120.958	740.043	1603.7	338.916	1.5184		2.74624	19.877	224.62	126.471	218.626	0.684734		437.51	518.533	336.193	1.54759	3.89085	98.2562
	1131.2	0	0	4.60877		3831.2	4.30378	5.43709	4.60877	5181.3	0	0	4.60877	3401.2	4.30378	5.43709	4.60877		2.05997	23.4996	460.252	25.2373	223.986	1.06306		5.52214	43.4435	478.888	303.111	427.555	0.881418		323.394	74.2528	3119.7	0.358303	4.91014	91.7302
	1131.3	0	0	7.68307		3831.3	0	3.61891	1.53185	5181.4	2.08156	0	3.07031	3401.3	4.30378	9.05019	4.60877		2.42146	272.636	3087.04	520.702	209.124	0.851559		3.27487	46.9513	332.593	81.4018	316.256	1.10203				2446.8	0.536399	2.40011	107.348
	1131.4	0	1.80073	0		3831.4	8.74822	5.43709	4.60877	5181.5	4.30378	0	4.60877	3401.4	0	7.24995	3.07031		3.16448	215.809	3233.34	212.856	419.77	0.708705		3.31919	106.673	923.143	234.375	2217.62	0.671894				1261.8	0.710959	1.58588	26.0622
	1131.5	0	0	1.53185		3831.5	4.30378	0	9.20839	5181.6	4.30378	1.80073	3.07031	3401.5	0	3.61891	9.20839		2.7431	14.4314	178.03	41.595	218.031	0.586906		1.77361	12.6445	753.052	336.992	349.383	3.43847				613.926	0.857403	4.01084	15.2558
	1131.6	0	1.80073	6.14723		3831.6	8.74822	1.80073	7.68307	5181.7	2.08156	3.61891	4.60877	3401.6	0	3.61891	3.07031		3.29582	63.2664	459.401	180.795	371.263	0.775415		3.25262	25.3315	348.356	253.702	294.422	0.771108				2580.52	0.524256	3.13741	26.2263
	1131.7	0	1.80073	0		3831.7	4.30378	5.43709	7.68307	5181.8	2.08156	1.80073	1.53185	3401.7	4.30378	3.61891	9.20839		2.33465	88.4186	129.792	273.891	198.827	1.50491		3.22603	12.6445	470.356	75.8436	80.9074	2.559				929.053	1.4015	2.87039	24.0041
	1131.8	0	0	3.07031		3831.8	6.526	1.80073	1.53185	5181.9	4.30378	1.80073	6.14723	3401.8	6.526	1.80073	3.07031		2.12419	34.3696	284.463	57.888	431.798	0.39289		3.80053	10.8263	924.858	321.328	243.893	1.25269				202.843	0.777745	1.85412	13.0336
	1131.9	0	1.80073	1.53185		3831.9	2.08156	0	6.14723	5182	2.08156	7.24995	7.68307	3401.9	6.526	5.43709	4.60877		2.74536	95.8043	1693.33	270.024	496.31	1.34316		2.1607	36.1883	372.287	149.42	420.304	1.68321				670.499	0.929893	2.78276	17.4781
	1132	0	0	1.53185		3832	2.08156	0	10.7295	5182.1	0	3.61891	6.14723	3402	0	1.80073	3.07031		2.55525	140.977	1343.88	284.358	452.893	0.315638		2.33578	27.1497	564.455	158.901	325.358	0.455497				1363.55	0.767764	2.08949	15.2558
	1132.1	0	1.80073	3.07031		3832.1	2.08156	0	10.7295	5182.2	0	3.61891	6.14723	3402.1	4.30378	5.43709	4.60877		1.76036	104.964	741.641	104.758	523.849	0.993022		3.75798	14.4627	415.195	162.69	224.612	0.986913				203.247	0.966446	2.56662	26.2028
	1132.2	0	5.43709	10.7295		3832.2	6.526	1.80073	7.68307	5182.3	2.08156	1.80073	3.07031	3402.2	4.30378	5.43709	16.772		2.69539	353.76	511.155	99.3957	1010.88	0.836548		3.60282	12.6445	526.118	65.1391	215.201	1.13187				77.7919	2.00589	2.17116	37.0561
	1132.3	0	0	6.14723		3832.3	6.526	0	9.20839	5182.4	0	5.43709	4.60877	3402.3	0	12.6307	13.7591		2.65496	32.5177	226.43	118.674	667.381	1.58838		4.19073	39.8072	415.206	237.517	384.879	0.742149				275.069	0.404447	2.31786	170.392
	1132.4	0	1.80073	7.68307		3832.4	2.08156	3.61891	7.68307	5182.5	2.08156	3.61891	10.7295	3402.4	6.526	10.8438	4.60877		1.70955	127.851	985.788	56.093	100.884	1.16778		1.81164	74.2373	195.518	346.88	247.553	1.03777				1701.56	0.624545	4.44185	89.5556
	1132.5	0	0	4.60877		3832.5	8.74822	1.80073	9.20839	5182.6	0	5.43709	6.14723	3402.5	6.526	17.9704	12.2464		1.45479	18.0299	1667.62	259.103	143.406	3.15781		2.45702	128.484	1296.7	361.824	380.088	1.91442				313.786	0.798151	4.93072	17.4781
	1132.6	0	3.61891	1.53185		3832.6	10.9697	0	16.772	5182.7	0	5.43709	15.2677	3402.6	2.08156	28.6376	19.7833		2.32155	95.5055	105.204	146.176	286.47	1.19673		3.39975	16.2496	384.531	189.706	270.567	1.0086				187.281	1.33292	2.31427	1164.64
	1132.7	0	0	6.14723		3832.7	19.753	1.80073	15.2677	5182.8	8.74822	1.80073	10.7295	3402.7	0	30.4063	37.8		4.43316	21.6488	99.2467	16.2496	128.195	1.09166		2.89441	70.4433	388.866	324.217	171.004	2.02855				964.252	0.605596	2.32091	15.2558
	1132.8	0	1.80073	9.20839		3832.8	13.1743	0	6.14723	5182.9	0	0	13.7591	3402.8	0	64.8967	74.8247		3.08549	217.239	562.962	507.172	978.936	1.01807		1.44059	122.541	3662.02	1563.6	296.335	1.15333				4028.14	0.776941	3.3516	41.4126
	1132.9	0	3.61891	9.20839		3832.9	10.9697	3.61891	7.68307	5183	2.08156	1.80073	22.8028	3402.9	8.74822	51.9416	70.0981		4.95385	19.8511	681.851	32.448	610.006	1.24339		2.12577	16.2496	441.431	461.142	222.727	1.73956				201.609	1.43583	3.45786	256.07
	1133	0	1.80073	3.07031		3833	30.6366	3.61891	18.2721	5183.1	4.30378	1.80073	9.20839	3403	0	66.7605	97.1321		2.02273	140.579	2211.41	65.118	1169.17	0.56891		2.83574	21.6814	260.23	120.875	363.653	0.816003				396.642	0.546639	1.69215	13.0336
	1133.1	0	0	1.53185		3833.1	39.3483	1.80073	13.7591	5183.2	0	5.43709	25.8156	3403.1	2.08156	50.104	100.353		2.78423	17.9854	1287.96	68.6208	378.841	0.987846		3.50409	68.7001	379.208	72.3186	533.548	0.37344				431.773	1.70541	2.15125	93.8477
	1133.2	0	1.80073	6.14723		3833.2	39.3483	5.43709	13.7591	5183.3	4.30378	3.61891	21.2939	3403.2	2.08156	50.104	110.064		1.94088	59.6483	78.0527	321.093	278.771	0.847139		2.51388	19.8945	693.928	45.238	117.499	0.541063				513.345	1.19852	1.92891	15.2324
	1133.3	0	0	3.07031		3833.3	26.2793	5.43709	22.8028	5183.4	2.08156	0	28.8218	3403.3	4.30378	40.9651	87.5213		4.53164	28.9451	353.2	61.4288	309.463	2.97562		3.83689	23.5187	269.543	130.127	372.65	0.42913				832.468	1.34307	3.12331	58.9434
	1133.4	0	5.43709	3.07031		3833.4	39.3483	1.80073	24.31	5183.5	4.30378	3.61891	22.8028	3403.4	2.08156	35.6968	65.3905		1.88601	45.1926	613.026	169.052	224.511	1.89549		3.76901	14.4627	428.957	110.297	554.335	1.55282				785.159	1.00256	3.99756	198.583
	1133.5	0	0	3.07031		3833.5	58.8167	7.24995	36.3078	5183.6	2.08156	5.43709	30.3223	3403.5	4.30378	14.411	45.2359		2.86725	156.584	1076.4	45.1047	229.49	0.839026		2.83234	12.6445	1084.59	535.768	1073.72	1.75078				825.681	0.613407	2.42846	17.4253
	1133.6	0	1.80073	0		3833.6	37.1738	3.61891	28.8218	5183.7	6.526	1.80073	46.7491	3403.6	2.08156	7.24995	27.3195		3.14528	83.2525	3860.36	246.797	94.7911	1.4478		2.61271	10.8263	2816.34	1271.05	207.063	1.53742				387.367	0.453952	3.26201	39.3654
	1133.7	0	0	3.07031		3833.7	50.1868	10.8438	39.2906	5183.8	2.08156	9.05019	56.032	3403.7	2.08156	17.9704	16.772		1.98119	168.925	1406.68	118.837	160.54	0.368201		1.51032	30.7123	374.704	122.741	510.324	1.47329				976.844	1.09056	2.17607	67.4396
	1133.8	0	0	3.07031		3833.8	30.6366	5.43709	27.3195	5183.9	2.08156	3.61891	37.8	3403.8	2.08156	10.8438	13.7591		3.85194	14.4314	217.741	786.116	281.951	1.79189		3.0487	27.1497	884.441	52.4553	1610.78	0.86392				1532.73	1.44452	2.37591	13.0336
	1133.9	0	0	0		3833.9	19.753	7.24995	19.7833	5184	4.30378	7.24995	39.2906	3403.9	4.30378	14.411	12.2464		2.22799	209.351	2184.84	163.732	875.648	0.87914		1.43891	21.6952	347.74	277.494	1617.43	0.953837				257.855	1.45078	3.98872	52.1896
	1134	0	0	0		3834	13.1743	5.43709	10.7295	5184.1	4.30378	7.24995	30.3223	3404	2.08156	0	6.14723		1.82685	113.821	3249.21	158.55	231.281	0.540377		2.21478	19.8765	341.553	171.365	80.9074	0.87735				300.196	0.967516	2.88588	21.7818
	1134.1	0	0	1.53185		3834.1	15.373	7.24995	7.68307	5184.2	0	12.6307	31.8212	3404.1	2.08156	5.43709	6.14723		2.81846	18.0503	603.378	212.703	163.26	2.23344		3.17418	21.7126	613.026	108.446	191.079	1.37832				621.012	2.30267	3.21224	15.2558
	1134.2	0	1.80073	3.07031		3834.2	10.9697	3.61891	6.14723	5184.3	4.30378	10.8438	60.7018	3404.2	4.30378	3.61891	4.60877		2.54207	38.0186	700.084	509.156	204.239	1.02008		3.79006	10.8263	2526.85	112.157	1115.71	0.7758				3194.47	1.10795	3.54001	256.179
	1134.3	0	3.61891	6.14723		3834.3	10.9697	1.80073	12.2464	5184.4	2.08156	26.8663	135.648	3404.3	0	12.6307	4.60877		2.75528	68.7124	313.235	27.1497	261.668	0.690224		3.5415	41.6071	403.098	429.83	371.364	0.510434				287.279	0.825726	1.97554	51.9083
	1134.4	0	1.80073	3.07031		3834.4	2.08156	3.61891	10.7295	5184.5	2.08156	33.9359	166.135	3404.4	6.526	1.80073	4.60877		2.36197	201.504	960.755	158.774	131.472	1.72288		2.44616	57.9202	380.83	208.708	137.482	1.08326				383.586	1.06461	3.50014	37.0326
	1134.5	0	1.80073	3.07031		3834.5	4.30378	3.61891	1.53185	5184.6	4.30378	40.9651	195.303	3404.5	2.08156	0	0		3.77396	36.2125	523.99	286.96	222.633	1.64757		3.15638	36.1883	358.417	153.661	181.649	1.05235				812.941	0.742312	2.16641	87.2806
	1134.6	0	0	0		3834.6	4.30378	0	6.14723	5184.7	2.08156	40.9651	234.624	3404.6	2.08156	3.61891	3.07031		2.78136	108.039	485.904	292.621	312.261	0.735983		3.26991	63.3428	434.234	28.9313	96.257	1.06508				315.19	1.42442	3.64892	28.3078
	1134.7	0	0	6.14723		3834.7	13.1743	3.61891	9.20839	5184.8	0	50.104	343.282	3404.7	0	0	4.60877		3.26047	380.545	259.036	61.4425	592.473	1.49277		3.99126	36.1361	459.976	108.299	181.711	1.11794				3668.8	2.19982	3.55327	23.8634
	1134.8	0	0	1.53185		3834.8	4.30378	3.61891	6.14723	5184.9	4.30378	39.2107	438.211	3404.8	0	1.80073	4.60877		1.74986	101.1	2220.41	228.885	293.652	0.767992		3.27346	30.7633	1130.13	575.821	172.689	1.48322				245.294	1.69901	4.07292	130.74
	1134.9	0	0	0		3834.9	2.08156	1.80073	3.07031	5185	2.08156	81.7894	552.127	3404.9	0	1.80073	7.68307		3.85903	86.7693	604.299	190.254	375.848	1.04088		2.45975	128.534	316.166	110.367	250.427	0.497234				530.997	1.14354	3.1002	23.8634
	1135	0	0	1.53185		3835	4.30378	0	6.14723	5185.1	10.9697	104.674	629.461	3405	2.08156	1.80073	1.53185		2.30825	301.932	806.911	68.737	229.328	0.407994		2.28379	43.3814	746.184	307.812	135.663	2.34149				710.038	0.511503	3.42233	72.1001
	1135.1	0	0	0		3835.1	2.08156	0	1.53185	5185.2	4.30378	64.8967	589.506	3405.1	4.30378	1.80073	4.60877		3.9261	19.8945	126.738	65.0357	110.051	0.695672		4.14723	76.03	338.371	563.483	307.392	0.55689				744.569	0.734669	2.38687	13.0336
	1135.2	0	0	1.53185		3835.2	4.30378	0	7.68307	5185.3	6.526	83.6828	563.87	3405.2	6.526	1.80073	3.07031		1.9638	21.7126	962.553	124.347	512.86	1.10904		2.47572	41.6003	816.951	283.381	168.345	1.40412				215.003	1.23556	1.74569	45.9793
	1135.3	2.08156	0	3.07031		3835.3	2.08156	1.80073	7.68307	5185.4	4.30378	50.104	438.211	3405.3	2.08156	0	6.14723		2.80773	108.259	2578.08	191.823	1174.64	1.57759		2.77507	68.7571	1808.89	482.252	737.691	2.30108				363.687	0.972097	2.33262	15.2558
	1135.4	0	0	3.07031		3835.4	4.30378	1.80073	6.14723	5185.5	4.30378	63.0361	308.406	3405.4	2.08156	3.61891	12.2464		1.29612	37.9443	152.568	23.4874	149.639	0.85675		2.86279	72.2828	1146.42	356.935	811.922	1.07138				134.361	2.01621	3.34285	19.6768
	1135.5	0	3.61891	3.07031		3835.5	4.30378	1.80073	4.60877	5185.6	2.08156	37.4551	284.469	3405.5	0	1.80073	0		2.25101	18.0816	365.047	46.9295	265.874	1.41194		3.56549	202.112	164.435	117.434	204.966	0.565461				798.656	1.40555	2.36956	152.66
	1135.6	0	1.80073	4.60877		3835.6	0	0	1.53185	5185.7	0	26.8663	156.474	3405.6	2.08156	3.61891	9.20839		3.43547	81.4611	1041.77	133.282	278.288	0.985495		3.63971	30.7628	3269.01	1211.18	1023.81	2.35703				1543.43	0.493197	2.82069	82.8369
	1135.7	0	0	4.60877		3835.7	4.30378	3.61891	4.60877	5185.8	6.526	12.6307	135.648	3405.7	2.08156	1.80073	3.07031		2.94065	344.719	826.141	183.937	618.489	0.676219		2.74189	25.3315	426.708	432.424	154.221	1.67481				267.614	1.38609	3.75149	15.2558
	1135.8	0	0	1.53185		3835.8	4.30378	0	1.53185	5185.9	0	10.8438	103.581	3405.8	4.30378	1.80073	3.07031		3.8465	45.1996	3465.14	4573.01	556.122	1.85831		2.8313	39.7555	2321.24	271.338	74.9812	0.536976				625.996	1.41101	4.35745	28.2836
	1135.9	0	3.61891	4.60877		3835.9	6.526	0	1.53185	5186	2.08156	10.8438	40.7794	3405.9	2.08156	5.43709	4.60877		3.13874	147.275	6353.1	253.068	835.994	1.88307		2.69646	137.555	125.407	77.7626	1890.15	1.02249				366.621	2.42383	2.65612	15.2558
	1136	0	1.80073	4.60877		3836	0	0	4.60877	5186.1	2.08156	12.6307	56.032	3406	2.08156	0	3.07031		1.87254	945.704	386.609	83.0852	30.4859	1.20805		3.06681	27.1376	320.391	77.7161	164.803	1.14313				436.333	1.05407	2.1179	30.5293
	1136.1	2.08156	0	6.14723		3836.1	6.526	3.61891	7.68307	5186.2	0	14.411	40.7794	3406.1	0	0	6.14723		3.09273	211.195	4390.97	364.242	62.6572	2.54797		3.60783	47.0513	1998.55	403.752	370.722	0.904303				3197.88	1.15201	2.19738	21.6412
	1136.2	0	5.43709	1.53185		3836.2	6.526	10.8438	9.20839	5186.3	2.08156	10.8438	39.2906	3406.2	2.08156	0	4.60877		2.68415	214.721	1951.39	1331.35	59.5087	1.02044		1.33835	18.0816	114.633	191.714	93.3208	0.468775				375.819	0.459459	4.78361	17.4546
	1136.3	0	3.61891	4.60877		3836.3	4.30378	3.61891	7.68307	5186.4	0	5.43709	31.8212	3406.3	2.08156	7.24995	0		4.66549	39.7897	1734.32	2766.31	572.792	2.09809		1.56321	99.4984	430.117	23.5187	1208.75	0.519938				224.473	0.802383	1.56139	32.471
	1136.4	0	0	1.53185		3836.4	2.08156	3.61891	1.53185	5186.5	0	7.24995	34.814	3406.4	0	3.61891	3.07031		3.18653	167.372	2696.15	119.021	294.447	1.11833		3.07088	14.4627	339.27	146.31	71.6987	0.675947				183.232	0.478655	2.89338	89.3629
	1136.5	0	1.80073	4.60877		3836.5	4.30378	7.24995	4.60877	5186.6	0	3.61891	18.2721	3406.5	2.08156	3.61891	1.53185		3.65334	10.8263	210.211	598.494	652.232	1.56311		2.67193	19.8945	182.632	131.902	192.01	0.54494				408.107	0.938021	2.46698	26.2028
	1136.6	0	1.80073	3.07031		3836.6	0	1.80073	3.07031	5186.7	4.30378	3.61891	9.20839	3406.6	2.08156	5.43709	4.60877		3.14715	95.4772	354.951	2127.45	623.26	1.88764		1.88472	27.0801	467.037	238.557						157.051	0.684041	2.64611	161.796
	1136.7	0	5.43709	4.60877		3836.7	0	1.80073	1.53185	5186.8	2.08156	5.43709	16.772	3406.7	0	0	1.53185		2.37994	14.4314	4632.69	676.532	303.237	1.43284		2.2254	244.837	1075.47	57.9122						2783.47	0.530445	1.59471	98.344
	1136.8	2.08156	5.43709	6.14723		3836.8	4.30378	0	6.14723	5186.9	0	5.43709	15.2677	3406.8	2.08156	1.80073	3.07031		3.3707	43.4185	2076.95	151.784	294.65	1.48267		3.56722	61.5132	640.914	244.058						168.336	1.00779	1.75092	17.4781
	1136.9	0	7.24995	4.60877		3836.9	0	0	4.60877	5187	0	5.43709	15.2677	3406.9	0	0	9.20839		3.44752	34.3648	505.781	79.496	317.05	2.43642		3.45768	92.231	308.161	364.271						1443.72	0.663418	4.37131	26.2263
	1137	0	10.8438	3.07031		3837	2.08156	5.43709	3.07031	5187.1	0	10.8438	13.7591	3407	2.08156	5.43709	1.53185		3.59656	52.4705	777.94	398.92	91.4748	0.600258		1.53669	1000.9	223.676	524.835						496.601	1.90387	1.60573	13.0336
	1137.1	0	7.24995	3.07031		3837.1	2.08156	1.80073	0	5187.2	0	1.80073	16.772	3407.1	0	5.43709	9.20839		2.5353	302.516	1009.42	188.876	317.872	1.67619		1.73974	10.8263	140.382	102.914						372.49	3.07619	4.28362	17.4781
	1137.2	2.08156	16.1846	9.20839		3837.2	4.30378	1.80073	3.07031	5187.3	4.30378	1.80073	9.20839	3407.2	0	1.80073	6.14723		1.77414	32.5385	427.601	38.0006	640.917	1.12553		2.11562	21.6867	1315.68	439.035						615.259	1.09017	2.47457	15.2558
	1137.3	0	28.6376	25.8156		3837.3	2.08156	0	1.53185	5187.4	2.08156	3.61891	7.68307	3407.3	4.30378	1.80073	3.07031		3.29052	63.1971	1499.13	83.0914	169.494	1.73978		2.06709	56.1047	493.16	178.509						1808.5	1.16315	2.52726	45.8043
	1137.4	0	50.104	25.8156		3837.4	0	1.80073	7.68307	5187.5	0	5.43709	9.20839	3407.4	2.08156	0	9.20839		2.32524	162.788	493.428	551.566	265.522	2.81593		2.7962	1240.87	605.962	297.316						408.759	0.379397	2.43431	15.2558
	1137.5	0	51.9416	39.2906		3837.5	0	1.80073	6.14723	5187.6	0	0	10.7295	3407.5	0	0	6.14723		3.9234	86.7851	1640.76	5134.14	782.151	0.984646		1.79079	19.8765	253.639	189.671						263.339	2.13549	2.06073	39.2548
	1137.6	6.526	64.8967	65.3905		3837.6	0	0	6.14723	5187.7	2.08156	1.80073	4.60877	3407.6	2.08156	3.61891	4.60877		2.34215	82.8818	1317.64	117.341	378.502	1.78225		2.62223	12.6445	728.87	378.136						309.42	0.739403	3.35534	13.0336
	1137.7	0	50.104	42.2666		3837.7	4.30378	5.43709	1.53185	5187.8	2.08156	3.61891	13.7591	3407.7	6.526	7.24995	6.14723		4.13405	232.849	129.365	388.115	277.914	1.90564		6.75881	30.7686	201.637	122.677						376.684	1.22808	2.45438	24.0041
	1137.8	2.08156	53.7825	40.7794		3837.8	6.526	1.80073	4.60877	5187.9	0	3.61891	1.53185	3407.8	4.30378	5.43709	7.68307		4.65032	32.5747	134.541	903.377	501.275	0.980133		3.28986	50.6998	409.298	193.327						2106.83	0.913338	3.0484	39.1376
	1137.9	2.08156	57.4741	31.8212		3837.9	0	3.61891	4.60877	5188	2.08156	1.80073	9.20839	3407.9	2.08156	1.80073	1.53185		2.01317	54.261	712.684	39.7995	198.092	0.560704		1.72791	106.642	278.981	63.1911						585.256	1.19935	3.62645	751.369
	1138	4.30378	21.5366	27.3195		3838	2.08156	7.24995	7.68307	5188.1	0	0	7.68307	3408	2.08156	5.43709	7.68307		3.22101	189.476	1783.12	279.138	214.287	1.3372		2.22703	28.9313	258.838	95.9257						644.761	0.967349	3.01084	17.4781
	1138.1	0	10.8438	9.20839		3838.1	4.30378	3.61891	3.07031	5188.2	0	5.43709	9.20839	3408.1	0	3.61891	10.7295		3.65745	19.8998	316.038	61.5444	496.554	1.12509		1.98696	57.9017	275.257	138.998						801.452	1.07826	2.69297	15.2558
	1138.2	0	3.61891	7.68307		3838.2	2.08156	7.24995	1.53185	5188.3	0	0	7.68307	3408.2	2.08156	10.8438	4.60877		3.01028	86.4118	341.673	65.0846	85.6938	0.471326		2.65931	18.0816	451.709	396.715						512.153	0.593316	4.01555	34.8338
	1138.3	0	7.24995	4.60877		3838.3	2.08156	1.80073	3.07031	5188.4	0	3.61891	9.20839	3408.3	0	3.61891	6.14723		2.05999	14.4627	576.321	258.676	672.896	1.09876		2.43403	56.1369	169.632	84.9964						1985.95	1.07934	1.90973	59.1653
	1138.4	0	1.80073	3.07031		3838.4	2.08156	0	1.53185	5188.5	4.30378	0	4.60877	3408.4	2.08156	5.43709	7.68307		1.82048	59.7257	950.852	354.535	514.114	1.04693		2.2705	25.3315	155.238	163.664						723.229	0.479896	2.02807	17.4781
	1138.5	0	5.43709	9.20839		3838.5	0	0	0	5188.6	0	0	3.07031	3408.5	0	12.6307	16.772		3.92629	12.6445	662.664	28.9383	540.702	2.14458		2.4954	144.418	1721.86	664.441						496.088	0.956683	2.57256	15.2558
	1138.6	0	1.80073	3.07031		3838.6	4.30378	1.80073	1.53185	5188.7	2.08156	3.61891	0	3408.6	4.30378	3.61891	16.772		3.03848	23.5187	1338.46	90.1931	113.056	0.563491		2.98676	151.858	1296.27	455.134						394.655	1.1066	1.56214	98.4729
	1138.7	0	1.80073	1.53185		3838.7	8.74822	3.61891	4.60877	5188.8	0	5.43709	1.53185	3408.7	4.30378	19.7548	18.2721		1.69267	48.8748	218.388	27.1376	679.779	1.17296		2.46774	70.6052	320.071	361.976						275.787	0.878778	3.24726	32.7516
	1138.8	0	1.80073	3.07031		3838.8	2.08156	0	4.60877	5188.9	2.08156	1.80073	3.07031	3408.8	0	16.1846	22.8028		1.93989	279.006	189.934	25.3315	900.877	0.444911		3.56378	79.6327	253.035	513.128						728.886	1.1887	2.28241	779.106
	1138.9	2.08156	1.80073	4.60877		3838.9	2.08156	7.24995	3.07031	5189	2.08156	1.80073	4.60877	3408.9	2.08156	9.05019	19.7833		3.69511	85.0877	182.957	315.496	465.813	1.24921		2.18847	224.025	281.624	81.4304						953.182	1.57223	2.45385	19.5596
	1139	0	9.05019	7.68307		3839	0	7.24995	3.07031	5189.1	0	0	3.07031	3409	2.08156	9.05019	37.8		2.25654	144.751	561.437	23.4954	132.857	1.14871		2.63076	84.9539	354.504	281.358						395.861	0.455209	2.28914	17.4546
	1139.1	0	3.61891	1.53185		3839.1	0	0	3.07031	5189.2	0	1.80073	4.60877	3409.1	0	10.8438	31.8212		3.63667	66.9577	215.764	136.965	336.644	0.764074		2.01181	16.2117	542.412	201.707						1162.95	0.487883	4.93434	387.384
	1139.2	0	0	1.53185		3839.2	6.526	0	12.2464	5189.3	0	3.61891	7.68307	3409.2	0	10.8438	54.4796		3.64582	255.818	183.463	346.427	168.677	0.587046		2.87348	43.401	272.85	257.7						655.929	0.740901	2.26493	13.0336
	1139.3	0	0	3.07031		3839.3	2.08156	5.43709	7.68307	5189.4	0	1.80073	3.07031	3409.3	0	19.7548	60.7018		2.14743	54.1587	392.508	208.308	152.368	0.533476		2.09164	45.2076	1276.66	388.796						424.115	1.2512	2.70518	17.4546
	1139.4	0	3.61891	7.68307		3839.4	0	5.43709	1.53185	5189.5	0	3.61891	6.14723	3409.4	6.526	10.8438	39.2906		3.81878	129.683	442.596	39.7226	161.712	1.04663		2.41731	14.4627	573.88	677.674						309.978	1.20064	2.34022	91.6079
	1139.5	0	0	3.07031		3839.5	4.30378	3.61891	9.20839	5189.6	2.08156	1.80073	4.60877	3409.5	0	5.43709	28.8218		3.45077	12.6445	621.976	472.3	283.109	0.367391		2.40464	16.2634	770.706	207.927						587.716	0.845633	2.85419	21.7818
	1139.6	0	1.80073	1.53185		3839.6	4.30378	0	1.53185	5189.7	2.08156	0	1.53185	3409.6	6.526	16.1846	42.2666		1.71246	379.082	1758.63	92.0382	1010.88	1.7972		2.31797	27.101	296.122	130.09						501.886	1.34993	2.75629	189.993
	1139.7	2.08156	0	3.07031		3839.7	0	3.61891	1.53185	5189.8	4.30378	1.80073	6.14723	3409.7	0	12.6307	21.2939		2.99603	167.669	1243.41	184.787	741.25	0.520547		4.30891	41.62	1160.57	243.22						1508.52	2.8559	3.39209	15.2324
	1139.8	0	3.61891	1.53185		3839.8	0	1.80073	3.07031	5189.9	0	3.61891	3.07031	3409.8	2.08156	10.8438	22.8028		3.47075	189.306	1010.55	77.8873	198.038	0.585482		3.35802	12.6445	1188.51	101.276						966.884	0.588885	1.90217	152.66
	1139.9	0	0	7.68307		3839.9	2.08156	0	6.14723	5190	0	3.61891	6.14723	3409.9	0	5.43709	18.2721		3.60702	65.1522	565.278	90.467	181.405	1.7478		2.7657	74.1698	633.734	43.4499						615.996	0.661634	2.44979	13.0336
	1140	0	0	3.07031		3840	2.08156	3.61891	6.14723	5190.1	2.08156	0	1.53185	3410	0	10.8438	10.7295		2.38253	83.0727	12532.2	364.216	330.905	1.78148		2.40678	43.3681	270.774	18.0763						899.726	0.404543	1.57641	52.2884
	1140.1	4.30378	3.61891	3.07031		3840.1	0	1.80073	6.14723	5190.2	0	5.43709	9.20839	3410.1	2.08156	5.43709	10.7295		3.60189	108.468	494.516	99.5208	73.3846	0.64573		2.2163	41.5878	151.475	19.8945						304.071	1.07983	2.94253	28.3071
	1140.2	0	0	4.60877		3840.2	6.526	1.80073	6.14723	5190.3	4.30378	0	0	3410.2	4.30378	1.80073	15.2677		1.83651	530.767	806.149	1196.48	128.366	1.42046		3.19223	30.7628	913.756	244.069						219.386	1.5029	3.60134	41.4998
	1140.3	0	0	0		3840.3	2.08156	1.80073	1.53185	5190.4	4.30378	1.80073	3.07031	3410.3	2.08156	7.24995	18.2721		2.00983	83.1748	1037.3	616.65	501.978	0.741557		1.94252	68.7045	315.232	83.1349						736.319	0.838827	3.07265	21.7818
	1140.4	0	0	1.53185		3840.4	0	3.61891	6.14723	5190.5	0	1.80073	6.14723	3410.4	4.30378	1.80073	1.53185		2.83022	68.6541	512.228	373.893	454.753	1.87037		2.75397	153.81	931.08	477.612						430.414	1.74198	2.11454	30.3894
	1140.5	0	1.80073	1.53185		3840.5	0	0	7.68307	5190.6	2.08156	0	4.60877	3410.5	2.08156	5.43709	12.2464		2.59213	12.6445	1962.71	185.388	429.288	1.58909		4.06679	14.3935	352.552	149.877						515.857	0.899622	3.17099	37.1784
	1140.6	0	3.61891	4.60877		3840.6	2.08156	0	1.53185	5190.7	0	3.61891	3.07031	3410.6	4.30378	10.8438	7.68307		2.38112	39.8368	292.569	124.114	572.589	0.677305		5.2913	83.1597	223.119	117.631						1944.07	1.14094	2.31848	91.627
	1140.7	2.08156	0	3.07031		3840.7	0	5.43709	7.68307	5190.8	2.08156	3.61891	7.68307	3410.7	0	9.05019	7.68307		3.6052	68.6735	3410.75	240.788	293.061	1.12871		2.32953	34.3108	1008.84	219.989						434.665	1.67689	2.59028	85.076
	1140.8	0	0	6.14723		3840.8	0	1.80073	3.07031	5190.9	0	1.80073	3.07031	3410.8	4.30378	1.80073	1.53185		3.45601	23.4959	193.192	199.78	611.273	1.14615		4.36319	23.5129	1210.42	306.582						380.336	1.35521	3.14526	54.5283
	1140.9	0	0	0		3840.9	2.08156	0	1.53185	5191	0	1.80073	4.60877	3410.9	2.08156	3.61891	1.53185		2.26161	53.9764	997.15	70.4093	448.174	1.60241		3.80817	52.4808	176.611	142.549						4506.98	1.18275	1.66725	28.2844
	1141	4.30378	0	1.53185		3841	0	1.80073	4.60877	5191.1	2.08156	1.80073	4.60877	3411	4.30378	1.80073	10.7295		2.27365	312.791	835.006	66.8093	86.97	1.3711		2.44647	75.97	333.709	195.947						345.758	2.0611	2.08091	13.0336
	1141.1	2.08156	0	3.07031		3841.1	6.526	10.8438	3.07031	5191.2	0	1.80073	4.60877	3411.1	0	1.80073	10.7295		4.01902	241.711	944.981	36.1883	667.775	0.961071		3.58506	27.1323	2414.94	785.12						527.439	0.639525	2.37763	28.3071
	1141.2	0	0	3.07031		3841.2	0	5.43709	0	5191.3	0	0	0	3411.2	4.30378	1.80073	4.60877		3.17645	329.785	167.399	57.7287	146.838	1.92432		2.95755	32.5564	386.984	45.1022						3429.09	0.800616	2.94351	17.4546
	1141.3	0	0	4.60877		3841.3	4.30378	1.80073	0	5191.4	4.30378	7.24995	0	3411.3	4.30378	7.24995	4.60877		2.35558	19.8945	1703.96	136.88	237.178	1.14129		2.25475	23.4874	371.585	281.376						4454.96	1.17128	2.54035	85.2986
	1141.4	0	0	7.68307		3841.4	0	1.80073	1.53185	5191.5	2.08156	0	3.07031	3411.4	2.08156	1.80073	6.14723		1.84134	23.5187	282.577	56.0286	403.924	0.661656		3.59141	56.0639	2248.02	252.444						171.08	0.844913	2.59236	23.8634
	1141.5	0	1.80073	4.60877		3841.5	2.08156	0	4.60877	5191.6	0	7.24995	4.60877	3411.5	0	1.80073	7.68307		2.91663	57.8196	1608.66	656.241	309.512	0.596988		1.99745	28.8988	1745.47	285.08						427.678	0.761909	2.35164	139.996
	1141.6	0	1.80073	1.53185		3841.6	2.08156	0	1.53185	5191.7	0	1.80073	4.60877	3411.6	0	3.61891	6.14723		2.32251	86.7987	2895.68	4305.09	295.074	0.435952		2.62397	120.733	354.887	185.497						415.214	1.44801	4.70742	34.8104
	1141.7	0	0	1.53185		3841.7	0	1.80073	1.53185	5191.8	0	3.61891	6.14723	3411.7	2.08156	0	3.07031		1.95361	59.7442	1048.45	239.123	1108.29	1.80792		2.88804	39.8002	1453.01	473.293						284.976	0.783631	2.99255	37.0561
	1141.8	0	0	6.14723		3841.8	2.08156	3.61891	6.14723	5191.9	0	1.80073	6.14723	3411.8	2.08156	1.80073	4.60877		2.63453	27.0621	1138.62	124.234	490.615	1.01176		3.61547	38.0011	627.617	200.062						382.327	1.23064	2.03178	15.2558
	1141.9	2.08156	0	7.68307		3841.9	0	1.80073	6.14723	5192	2.08156	7.24995	4.60877	3411.9	0	0	10.7295		2.71652	929.978	3090.67	122.887	429.694	0.80972		3.63097	32.5398	102.431	65.1557						6756.98	0.921562	3.08168	17.4781
	1142	0	1.80073	7.68307		3842	4.30378	1.80073	6.14723	5192.1	0	0	4.60877	3412	0	1.80073	10.7295		2.80515	37.931	1576.01	28.9192	103.766	1.60174		1.73957	12.6133	946.733	955.976						338.221	0.812287	1.43238	34.9395
	1142.1	0	0	4.60877		3842.1	0	1.80073	4.60877	5192.2	2.08156	1.80073	1.53185	3412.1	2.08156	7.24995	3.07031		2.2451	28.9505	401.817	172.88	751.314	1.18689		1.71845	164.565	112.789	151.565						556.27	1.26951	3.57197	89.3629
	1142.2	0	1.80073	4.60877		3842.2	0	3.61891	7.68307	5192.3	0	3.61891	4.60877	3412.2	4.30378	1.80073	7.68307		2.80621	39.7881	143.356	745.165	178.845	0.456086		2.73963	14.4627	2351.68	607.665						494.179	1.1683	1.42239	50.2296
	1142.3	0	1.80073	10.7295		3842.3	0	0	6.14723	5192.4	0	0	4.60877	3412.3	0	3.61891	3.07031		2.76064	289.831	3291.97	338.233	1486.41	1.40231		2.42435	30.7512	372.197	164.72						207.635	0.376494	3.25179	41.5525
	1142.4	0	0	10.7295		3842.4	0	7.24995	7.68307	5192.5	0	0	6.14723	3412.4	6.526	9.05019	6.14723		2.64652	41.6307	721.556	93.8858	223.244	1.6767		2.13293	56.0899	1180.77	451.093						1098.26	0.852546	1.64286	36.8919
	1142.5	0	0	15.2677		3842.5	4.30378	0	12.2464	5192.6	0	7.24995	0	3412.5	0	7.24995	10.7295		2.79177	54.2815	7001.6	432.15	110.08	1.08599		3.52851	19.8945	767.996	379.86						426.801	0.589013	2.54588	43.6516
	1142.6	0	1.80073	3.07031		3842.6	0	7.24995	7.68307	5192.7	4.30378	9.05019	6.14723	3412.6	2.08156	5.43709	4.60877		2.4394	278.231	796.986	68.4513	535.685	1.00985		2.64346	162.774	1711.8	810.676						1393.38	1.06817	1.83317	13.0336
	1142.7	0	3.61891	10.7295		3842.7	0	3.61891	3.07031	5192.8	0	1.80073	3.07031	3412.7	0	3.61891	6.14723		4.06011	28.9505	129.587	699.046	152.822	0.638696		2.5218	77.7864	363.264	225.97						172.126	0.705582	2.91038	39.2248
	1142.8	0	0	15.2677		3842.8	8.74822	3.61891	4.60877	5192.9	8.74822	1.80073	1.53185	3412.8	2.08156	7.24995	7.68307		3.20249	74.033	206.219	173.087	476.358	1.51902		2.16359	21.7005	1543.9	575.364						530.073	1.00292	2.22152	61.0359
	1142.9	0	1.80073	10.7295		3842.9	0	0	4.60877	5193	0	1.80073	6.14723	3412.9	0	0	9.20839		2.1379	104.842	184.324	387.904	297.351	0.47825		3.56527	126.271	1024.82	430.798						226.869	1.8904	2.37874	23.8634
	1143	0	1.80073	12.2464		3843	6.526	3.61891	3.07031	5193.1	0	0	0	3413	0	5.43709	9.20839		4.30483	39.8241	2071.82	375.209	117.735	0.850887		3.15094	32.5328	39.6795	158.466						2536.68	2.36523	4.56379	30.3894
	1143.1	2.08156	0	6.14723		3843.1	6.526	1.80073	3.07031	5193.2	2.08156	1.80073	0	3413.1	0	5.43709	9.20839		1.56118	291.836	497.99	321.149	2197.95	0.511301		2.20005	79.5035	921.153	204.046						327.07	1.50572	2.00711	39.2599
	1143.2	0	1.80073	9.20839		3843.2	2.08156	3.61891	1.53185	5193.3	2.08156	1.80073	1.53185	3413.2	2.08156	3.61891	9.20839		2.35739	30.7199	217.034	222.343	197.121	0.271858		4.02531	52.4816	305.808	274.259						418.308	0.454272	3.50671	47.7452
	1143.3	0	1.80073	9.20839		3843.3	2.08156	3.61891	3.07031	5193.4	2.08156	0	4.60877	3413.3	2.08156	9.05019	3.07031		3.46124	30.7435	1914.9	225.393	114.567	1.14996		2.62122	27.1376	259.947	142.388						515.799	2.10349	2.15972	32.6116
	1143.4	0	0	12.2464		3843.4	6.526	3.61891	3.07031	5193.5	0	1.80073	4.60877	3413.4	2.08156	5.43709	3.07031		4.60272	222.254	389.107	248.751	484.629	0.43622		2.23827	10.8263	1415.46	275.404						361.571	1.72899	2.41048	52.1662
	1143.5	0	1.80073	9.20839		3843.5	4.30378	1.80073	7.68307	5193.6	0	5.43709	3.07031	3413.5	2.08156	7.24995	0		2.27201	156.183	230.825	467.393	201.095	1.09007		2.37428	34.3521	233.946	50.5793						1659.01	1.14651	3.97893	13.0336
	1143.6	0	1.80073	10.7295		3843.6	2.08156	1.80073	7.68307	5193.7	0	1.80073	0	3413.6	0	3.61891	7.68307		5.0808	41.6195	200.714	1437.46	300.26	2.41312		1.78989	14.4627	230.476	122.631						721.965	3.40497	3.13762	111.395
	1143.7	0	0	15.2677		3843.7	4.30378	1.80073	9.20839	5193.8	4.30378	1.80073	7.68307	3413.7	2.08156	1.80073	3.07031		4.32875	19.8998	682.919	54.2549	339.722	0.467148		3.74441	21.7005	3654.05	353.976						1683.87	0.802137	3.10443	34.6932
	1143.8	0	0	15.2677		3843.8	0	1.80073	4.60877	5193.9	2.08156	1.80073	3.07031	3413.8	0	5.43709	6.14723		3.60439	421.872	1646.11	190.233	451.502	1.20872		3.71881	12.6445	1509.23	508.81						650.277	2.47649	3.84306	47.9379
	1143.9	0	5.43709	9.20839		3843.9	0	1.80073	6.14723	5194	0	3.61891	6.14723	3413.9	4.30378	10.8438	7.68307		2.57573	139.3	500.019	104.834	114.456	0.879846		1.42198	220.484	2157.54	168.08						287.705	0.580858	2.27861	135.289
	1144	0	3.61891	7.68307		3844	4.30378	0	9.20839	5194.1	0	0	1.53185	3414	0	12.6307	4.60877		2.76038	54.2729	267.092	77.815	378.86	0.614102		1.42183	74.1819	652.546	399.365						1580.42	0.828104	2.58574	15.2558
	1144.1	0	0	6.14723		3844.1	13.1743	0	15.2677	5194.2	2.08156	1.80073	3.07031	3414.1	6.526	12.6307	1.53185		4.67688	27.1323	424.791	192.652	577.313	1.58636		6.21934	34.3997	342.547	37.9689						381.821	0.561987	3.06149	30.5828
	1144.2	2.08156	1.80073	10.7295		3844.2	4.30378	0	10.7295	5194.3	0	3.61891	0	3414.2	0	17.9704	4.60877		4.12354	106.593	466.106	106.338	369.169	2.43383		2.52849	39.8014	529.596	396.303						152.542	1.33818	2.90855	37.144
	1144.3	0	1.80073	9.20839		3844.3	10.9697	5.43709	7.68307	5194.4	2.08156	3.61891	9.20839	3414.3	0	5.43709	7.68307		2.98842	382.027	3827.28	344.322	374.629	0.798735		1.77318	36.154	849.979	1277.73						175.367	1.21164	3.57907	15.2558
	1144.4	0	1.80073	6.14723		3844.4	4.30378	3.61891	6.14723	5194.5	0	0	6.14723	3414.4	0	19.7548	7.68307		2.87627	83.114	181.471	41.6191	310.751	1.13042		2.81333	14.4627	913.451	1055.4						1004.63	0.729345	1.60337	45.6636
	1144.5	0	1.80073	1.53185		3844.5	4.30378	0	15.2677	5194.6	0	1.80073	4.60877	3414.5	0	7.24995	1.53185		4.33909	115.82	3585.37	3423.82	187.182	0.80846		1.94862	12.6445	818.095	368.719						180.422	0.499831	2.07037	155.643
	1144.6	0	0	13.7591		3844.6	4.30378	0	10.7295	5194.7	2.08156	1.80073	0	3414.6	0	3.61891	4.60877		3.31324	28.9383	106.892	23.5012	559.578	1.84652		2.24938	318.028	389.773	43.4298						467.976	0.262158	1.86193	17.4546
	1144.7	0	0	15.2677		3844.7	4.30378	0	3.07031	5194.8	2.08156	0	6.14723	3414.7	2.08156	1.80073	10.7295		2.75511	376.121	12985.4	576.111	684.559	1.06683		4.31847	14.4627	344.3	872.339						1719.54	0.626999	1.70912	15.2558
	1144.8	0	5.43709	15.2677		3844.8	4.30378	1.80073	3.07031	5194.9	0	1.80073	3.07031	3414.8	0	5.43709	3.07031		2.87417	535.966	229.401	256.863	346.025	1.12551		1.96853	30.7253	267.27	90.4882						849.958	0.492991	3.24274	30.5293
	1144.9	0	0	7.68307		3844.9	2.08156	0	7.68307	5195	0	0	3.07031	3414.9	2.08156	9.05019	0		3.19896	61.4869	986.347	488.197	247.209	1.86758		2.53878	59.7119	784.667	315.305						93.2475	1.40571	2.38022	13.0336
	1145	0	3.61891	10.7295		3845	4.30378	5.43709	9.20839	5195.1	0	1.80073	4.60877	3415	2.08156	1.80073	10.7295		2.27915	311.867	3426.48	1407.92	106.953	1.60266		2.37214	218.261	423.982	106.731						2626.49	1.73103	1.98002	17.4781
	1145.1	0	3.61891	7.68307		3845.1	4.30378	1.80073	9.20839	5195.2	0	0	9.20839	3415.1	2.08156	1.80073	1.53185		2.39518	81.2112	994.158	275.235	477.185	0.730864		5.55016	175.372	88.4346	25.289						389.478	0.371175	2.56008	15.2558
	1145.2	0	1.80073	13.7591		3845.2	4.30378	3.61891	4.60877	5195.3	2.08156	7.24995	4.60877	3415.2	0	5.43709	4.60877		2.15374	124.747	1831.38	147.415	1104.67	0.60482		1.69028	79.5536	207.008	201.57						1636.12	0.421602	1.61352	32.7523
	1145.3	2.08156	9.05019	16.772		3845.3	2.08156	0	7.68307	5195.4	0	1.80073	3.07031	3415.3	2.08156	5.43709	6.14723		3.01973	19.8035	692.767	1914	337.741	2.22621		1.78376	21.6947	767.1	218.034						207.647	0.794952	1.88327	13.0336
	1145.4	0	17.9704	15.2677		3845.4	2.08156	0	0	5195.5	2.08156	0	1.53185	3415.4	0	7.24995	3.07031		2.57538	228.899	456.228	72.4201	176.334	0.881139		3.35916	83.2544	3999.51	3228.09						772.225	1.62201	2.98536	37.196
	1145.5	0	3.61891	10.7295		3845.5	2.08156	1.80073	1.53185	5195.6	2.08156	1.80073	7.68307	3415.5	2.08156	5.43709	9.20839		3.13533	19.8823	463.614	265.13	167.898	0.385215		1.6882	209.747	313.78	579.73						720.401	1.89004	1.61762	15.2558
	1145.6	2.08156	9.05019	9.20839		3845.6	2.08156	5.43709	6.14723	5195.7	0	0	3.07031	3415.6	2.08156	0	0		1.88789	207.886	1899.79	1492.52	390.421	0.740145		3.92972	124.806	990.307	623.202						143.666	2.10694	4.26795	15.2324
	1145.7	0	16.1846	21.2939		3845.7	2.08156	3.61891	3.07031	5195.8	2.08156	3.61891	1.53185	3415.7	0	1.80073	3.07031		2.18344	86.7797	1474.22	102.973	287.506	0.899635		1.77269	30.7208	1219.6	2589.32						425.888	0.828453	1.83224	249.561
	1145.8	0	16.1846	12.2464		3845.8	4.30378	0	6.14723	5195.9	6.526	0	1.53185	3415.8	2.08156	7.24995	3.07031		3.63472	37.9832	1313.85	948.243	277.73	1.26795		1.93449	105.012	1896.71	273.695						2010.98	0.727016	2.67373	32.7523
	1145.9	0	0	13.7591		3845.9	0	1.80073	7.68307	5196	4.30378	3.61891	1.53185	3415.9	2.08156	10.8438	3.07031		2.97719	12.6445	172.973	640.215	155.766	0.713796		3.92466	14.4627	300.741	36.1236						3028.1	0.602373	2.18703	56.6106
	1146	2.08156	10.8438	13.7591		3846	2.08156	3.61891	6.14723	5196.1	2.08156	0	1.53185	3416	0	3.61891	7.68307		4.21632	14.4314	261.816	239.16	310.868	0.359141		4.12757	56.0493	80.9271	145.959						540.659	1.33038	2.58319	15.2558
	1146.1	0	5.43709	15.2677		3846.1	2.08156	0	7.68307	5196.2	2.08156	1.80073	0	3416.1	2.08156	1.80073	6.14723		3.73527	25.3003	1151.3	110.02	1101.7	1.69167		2.04273	323.485	438.891	41.5621						1868.21	1.48053	3.07587	237.984
	1146.2	0	9.05019	6.14723		3846.2	0	1.80073	0	5196.3	0	1.80073	4.60877	3416.2	0	1.80073	4.60877		2.71286	23.5187	3563.19	1400.88	256.799	1.80725		2.3652	21.6867	1883.07	306.586						1778.21	0.469976	3.9236	26.0856
	1146.3	0	7.24995	7.68307		3846.3	6.526	1.80073	4.60877	5196.4	0	5.43709	3.07031	3416.3	2.08156	10.8438	4.60877		3.18404	438.364	417.418	30.7199	1154.23	3.00105		2.54238	23.4996	648.348	621.138						516.768	0.941846	3.91409	19.419
	1146.4	0	1.80073	7.68307		3846.4	0	0	6.14723	5196.5	2.08156	3.61891	4.60877	3416.4	0	5.43709	4.60877		2.65849	194.721	1017.58	48.6249	648.589	1.15588		3.98011	99.5527	120.855	211.203						1691.63	0.77441	2.39199	17.4781
	1146.5	0	3.61891	12.2464		3846.5	4.30378	1.80073	3.07031	5196.6	0	0	3.07031	3416.5	2.08156	5.43709	4.60877		2.48174	28.9187	1748.07	243.45	364.347	1.08911		2.77056	21.6693	379.616	142.42						369.864	1.3649	2.57575	13.0336
	1146.6	2.08156	3.61891	6.14723		3846.6	4.30378	5.43709	10.7295	5196.7	0	0	9.20839	3416.6	2.08156	10.8438	7.68307		2.04041	27.0934	891.4	104.531	1280.24	0.874316		2.15398	23.4883	353.756	70.5679						274.777	1.78951	2.92505	15.2558
	1146.7	0	3.61891	13.7591		3846.7	4.30378	5.43709	4.60877	5196.8	2.08156	1.80073	1.53185	3416.7	2.08156	12.6307	4.60877		3.28819	68.8118	625.858	27.1238	349.673	1.67219		2.4925	77.8308	715.82	158.864						1445.38	1.83998	4.47204	13.0336
	1146.8	0	0	9.20839		3846.8	2.08156	1.80073	6.14723	5196.9	8.74822	3.61891	0	3416.8	2.08156	12.6307	1.53185		3.36896	27.1072	2744.94	162.72	1792.6	1.47158		3.30855	52.47	685.755	76.0137						1055.45	1.28884	3.5603	17.4546
	1146.9	0	0	10.7295		3846.9	0	1.80073	3.07031	5197	0	3.61891	4.60877	3416.9	4.30378	23.3158	6.14723		2.5468	43.3169	1715.68	203.096	496.626	0.86322		2.46099	19.8823	588.047	113.781						1955.48	0.819256	1.66251	28.3957
	1147	0	5.43709	12.2464		3847	0	7.24995	0	5197.1	0	0	1.53185	3417	2.08156	5.43709	7.68307		2.60599	27.1185	1116.63	3796.07	156.039	0.986466		3.74883	117.525	980.083	192.917						265.789	0.795465	2.18135	264.641
	1147.1	0	1.80073	6.14723		3847.1	6.526	3.61891	1.53185	5197.2	2.08156	0	3.07031	3417.1	4.30378	7.24995	1.53185		2.89754	144.419	2563.77	475.4	187.771	0.54735		4.83769	12.6445	781.718	405.811						589.065	0.561486	1.93946	23.8634
	1147.2	0	0	7.68307		3847.2	6.526	10.8438	10.7295	5197.3	0	1.80073	0	3417.2	4.30378	3.61891	0		3.48204	57.8938	627.22	919.413	257.728	0.644636		2.40982	121.249	160.434	86.8701						1814.64	1.80791	2.05011	15.2558
	1147.3	0	1.80073	6.14723		3847.3	0	9.05019	1.53185	5197.4	4.30378	1.80073	6.14723	3417.3	0	5.43709	7.68307		1.85929	12.6445	213.897	97.2342	399.941	1.32272		2.81403	43.4186	914.981	954.451						233.7	0.644565	3.37001	15.2558
	1147.4	0	0	7.68307		3847.4	0	7.24995	9.20839	5197.5	4.30378	1.80073	9.20839	3417.4	0	1.80073	7.68307		2.62835	117.121	375.061	65.1997	268.241	0.441473		2.47728	23.3737	237.597	147.848						1154.84	0.38149	2.36118	15.2558
	1147.5	0	5.43709	4.60877		3847.5	2.08156	7.24995	3.07031	5197.6	4.30378	5.43709	4.60877	3417.5	0	1.80073	10.7295		3.20676	34.3595	3350.62	170.594	802.48	1.02153		2.31116	52.471	5031.6	626.289						568.431	0.667974	4.39296	15.2558
	1147.6	0	3.61891	3.07031		3847.6	10.9697	3.61891	6.14723	5197.7	0	1.80073	4.60877	3417.6	2.08156	5.43709	7.68307		3.21952	167.99	537.631	56.1306	505.139	2.57309		4.05444	21.6947	5819.53	872.652						1268.04	2.08658	3.18279	76.3506
	1147.7	0	1.80073	3.07031		3847.7	0	3.61891	6.14723	5197.8	0	3.61891	3.07031	3417.7	4.30378	3.61891	3.07031		3.44798	23.4996	941.018	106.3	1025.97	1.55574		1.72054	36.1057	2373.7	914.534						353.167	1.14616	2.99324	36.8919
	1147.8	0	0	9.20839		3847.8	2.08156	1.80073	4.60877	5197.9	0	1.80073	3.07031	3417.8	2.08156	1.80073	0		2.97669	10.8263	982.596	68.642	649.458	1.21556		2.78268	36.1878	616.731	137.268						226.212	0.840819	5.09663	19.6768
	1147.9	0	1.80073	6.14723		3847.9	4.30378	1.80073	3.07031	5198	0	0	4.60877	3417.9	2.08156	7.24995	4.60877		2.48391	34.3108	232.547	595.065	134.53	1.34225		2.97796	19.8998	210.663	32.5747						160.018	1.11868	2.41805	54.4814
	1148	0	3.61891	4.60877		3848	2.08156	0	0	5198.1	2.08156	1.80073	3.07031	3418	4.30378	0	1.53185		2.28966	19.8945	17051.8	756.045	50.2652	1.19449		3.10918	30.7512	283.242	74.1823						154.232	1.22657	3.03631	80.8836
	1148.1	0	0	6.14723		3848.1	4.30378	5.43709	1.53185	5198.2	2.08156	1.80073	6.14723	3418.1	0	5.43709	3.07031		4.05594	48.8009	676.637	50.4611	954.34	0.876666		2.81831	12.6445	2234.27	432.308						550.762	1.25731	3.26636	59.0423
	1148.2	0	0	15.2677		3848.2	0	0	1.53185	5198.3	2.08156	0	6.14723	3418.2	0	1.80073	3.07031		3.31194	14.4627	771.456	134.928	2138.18	0.441985		2.89107	32.5694	793.826	229.219						3543.09	0.922986	2.24127	61.0594
	1148.3	0	0	6.14723		3848.3	4.30378	0	6.14723	5198.4	0	1.80073	3.07031	3418.3	2.08156	3.61891	6.14723		3.60957	77.5347	936.278	106.4	362.561	0.909635		1.72207	48.8753	172.816	52.4755						565.268	3.16518	2.87492	73.8257
	1148.4	0	0	1.53185		3848.4	2.08156	0	9.20839	5198.5	0	1.80073	0	3418.4	0	1.80073	9.20839		4.13098	45.1926	5485.92	672.052	883.147	1.90304		1.71435	65.169	284.953	207.316						389.05	1.71449	1.77651	54.669
	1148.5	0	0	1.53185		3848.5	0	3.61891	3.07031	5198.6	0	0	0	3418.5	2.08156	7.24995	3.07031		2.82429	14.4627	442.514	72.1902	276.937	1.09196		5.20674	212.778	849.901	306.801						416.056	0.292739	3.70643	32.7516
	1148.6	0	0	9.20839		3848.6	0	5.43709	4.60877	5198.7	0	1.80073	3.07031	3418.6	0	1.80073	1.53185		2.47665	47.005	8169.32	572.035	383.89	0.508303		1.87267	76.0211	1219.7	642.129						96.4759	0.627691	4.80412	91.602
	1148.7	2.08156	0	6.14723		3848.7	4.30378	0	4.60877	5198.8	0	1.80073	3.07031	3418.7	0	0	1.53185		2.9221	259.9	1499.65	172.502	332.591	0.626276		1.3409	32.5694	483.011	243.499						248.993	0.993774	2.98141	30.5301
	1148.8	0	3.61891	6.14723		3848.8	6.526	1.80073	1.53185	5198.9	0	1.80073	1.53185	3418.8	6.526	5.43709	4.60877		3.28327	50.6185	655.977	66.9936	249.89	0.631327		1.69274	10.8263	990.442	385.074						115.993	1.2951	1.40986	23.9806
	1148.9	0	1.80073	4.60877		3848.9	8.74822	5.43709	3.07031	5199	0	1.80073	3.07031	3418.9	4.30378	1.80073	1.53185		1.59989	110.29	1776.58	150.011	971.395	3.81753		2.39384	32.5385	1947.76	224.937						1701.82	0.876012	4.78005	17.4781
	1149	0	0	3.07031		3849	6.526	1.80073	1.53185	5199.1	0	1.80073	4.60877	3419	2.08156	1.80073	1.53185		3.52599	17.9854	531.202	83.0148	143.498	0.78123		2.62258	14.4627	4258.06	519.935						11101.5	0.987151	1.85148	24.0041
	1149.1	0	0	4.60877		3849.1	2.08156	0	4.60877	5199.2	0	1.80073	3.07031	3419.1	4.30378	16.1846	3.07031		1.63856	32.4926	1496.18	126.03	455.89	1.97453		2.15804	47.0183	957.165	453.936						24.3642	0.858595	1.85742	48.0081
	1149.2	2.08156	0	1.53185		3849.2	0	0	3.07031	5199.3	0	1.80073	4.60877	3419.2	2.08156	16.1846	6.14723		2.62963	133.65	1829.41	191.072	252.491	0.58909		1.91368	10.8263	381.455	76.0079						122.168	0.522995	2.09918	39.2768
	1149.3	0	5.43709	4.60877		3849.3	0	1.80073	3.07031	5199.4	0	1.80073	3.07031	3419.3	4.30378	35.6968	3.07031		2.53817	115.88	735.873	75.9875	423.73	1.17622		3.13846	72.4181	424.527	153.653						318.656	2.92964	2.5075	15.2558
	1149.4	0	0	4.60877		3849.4	0	0	4.60877	5199.5	2.08156	5.43709	6.14723	3419.4	2.08156	44.6108	4.60877		1.51531	236.512	510.948	66.9227	268.821	0.526852		3.00789	21.6947	461.732	229.635						642.941	0.915705	1.79221	13.0336
	1149.5	0	0	6.14723		3849.5	4.30378	1.80073	3.07031	5199.6	4.30378	7.24995	3.07031	3419.5	4.30378	40.9651	13.7591		2.3711	10.8263	500.928	331.803	291.253	1.44687		2.14571	19.8998	476.084	164.194						213.773	3.2295	6.78487	26.0856
	1149.6	0	0	9.20839		3849.6	2.08156	0	4.60877	5199.7	0	1.80073	1.53185	3419.6	6.526	39.2107	6.14723		3.15676	95.7867	1013.98	59.6436	569.035	0.711884		3.04784	86.8296	1550.5	199.564						1070.06	0.647194	2.05533	19.5596
	1149.7	0	0	6.14723		3849.7	2.08156	5.43709	6.14723	5199.8	0	3.61891	3.07031	3419.7	8.74822	33.9359	7.68307		3.4918	108.417	1025.17	613.142	128.243	0.69377		2.93332	30.7633	655.112	88.5612						248.355	0.88817	3.5444	15.2558
	1149.8	0	0	4.60877		3849.8	0	0	7.68307	5199.9	4.30378	3.61891	0	3419.8	0	53.7825	9.20839		2.03459	48.861	945.762	103.003	429.77	1.86168		2.77531	79.6315	1359.49	826.781						367.624	0.524967	3.33815	36.8626
	1149.9	0	0	1.53185		3849.9	0	1.80073	3.07031	5200	0	1.80073	3.07031	3419.9	0	28.6376	12.2464		1.83608	447.121	268.042	21.6952	587.997	0.830502		2.51274	200.615	2592.58	394.364						340.688	0.658493	2.10859	82.9293
	1150	0	1.80073	0		3850	4.30378	0	9.20839	1500	0	3.61891	7.68307	3420	8.74822	57.4741	12.2464		4.0857	226.089	524.464	340.311	263.967	0.553451		2.00618	50.676	127.808	83.0479						534.586	1.58569	2.06261	32.7339
	1150.1	0	0	9.20839		3850.1	0	1.80073	4.60877	1500.1	0	1.80073	4.60877	3420.1	2.08156	44.6108	6.14723		2.78748	229.877	1455.01	341.876	135.859	1.0677		1.79481	21.6952	557.376	591.286						1437.21	1.47386	4.50227	72.3097
	1150.2	0	0	1.53185		3850.2	2.08156	3.61891	3.07031	1500.2	2.08156	3.61891	6.14723	3420.2	2.08156	30.4063	13.7591		2.25416	174.82	286.261	25.3194	350.064	0.686296		2.2102	18.0299	336.75	202.342						259.776	0.651983	3.37872	78.5728
	1150.3	0	1.80073	4.60877		3850.3	0	3.61891	3.07031	1500.3	2.08156	1.80073	4.60877	3420.3	2.08156	23.3158	3.07031		2.4732	21.6814	104.002	504.204	1500.27	2.46619		3.24524	41.6124	580.665	378.595						1854.76	1.08924
	1150.4	0	1.80073	6.14723		3850.4	0	3.61891	3.07031	1500.4	0	1.80073	6.14723	3420.4	0	7.24995	1.53185		2.25477	10.8263	1168.8	363.374	166.566	0.895604		3.75189	77.7556	1754	472.209						126.754	0.810424
	1150.5	0	1.80073	0		3850.5	2.08156	0	3.07031	1500.5	0	0	3.07031	3420.5	2.08156	12.6307	7.68307		2.95817	45.2194	238.502	63.3289	246.777	0.971156		3.41103	70.561	493.938	276.391						232.574	1.52779
	1150.6	0	3.61891	4.60877		3850.6	4.30378	1.80073	3.07031	1500.6	6.526	1.80073	6.14723	3420.6	0	12.6307	1.53185		3.32009	133.456	1100.47	458.682	128.046	0.502205		2.32667	14.4627	509.962	353.379						928.601	0.687521
	1150.7	0	0	1.53185		3850.7	2.08156	0	1.53185	1500.7	2.08156	0	3.07031	3420.7	0	10.8438	6.14723		1.65623	1208.07	597.638	1967.59	512.707	3.45304		2.09715	70.5328	1594.59	644.513						910.766	2.19875
	1150.8	0	0	6.14723		3850.8	0	3.61891	7.68307	1500.8	2.08156	1.80073	4.60877	3420.8	4.30378	7.24995	3.07031		1.50876	14.4627	1248.38	133.385	165.152	0.968539		2.47013	12.6445	247.425	236.63						1087.49	0.465252
	1150.9	0	0	1.53185		3850.9	4.30378	3.61891	7.68307	1500.9	0	0	3.07031	3420.9	4.30378	3.61891	4.60877		2.68199	238.931	270.767	34.3055	262.537	0.669443		4.28092	37.9755	295.752	12.6445						5592.99	1.16809
	1151	0	1.80073	0		3851	4.30378	3.61891	4.60877	1501	0	1.80073	0	3421	0	3.61891	1.53185		2.41634	162.788	656.99	389.734	361.912	0.30134		2.88075	48.8806	119.014	569.06						303.491	0.474017
	1151.1	0	0	4.60877		3851.1	2.08156	5.43709	12.2464	1501.1	0	0	0	3421.1	0	3.61891	7.68307		4.14215	195.253	743.957	61.3446	349.458	0.671937		1.99935	92.3372	195.445	43.4377						464.216	0.702699
	1151.2	0	0	3.07031		3851.2	2.08156	1.80073	6.14723	1501.2	2.08156	3.61891	4.60877	3421.2	0	5.43709	4.60877		2.54291	59.7119	446	641.345	135.909	1.57152		3.43552	16.2496	96.3685	182.074						250.668	0.589899
	1151.3	0	0	7.68307		3851.3	6.526	1.80073	4.60877	1501.3	0	0	1.53185	3421.3	2.08156	5.43709	7.68307		2.49561	61.5306	168.144	21.6814	487.26	1.01454		2.4743	57.9202	437.735	656.052						259.72	2.19111
	1151.4	0	0	0		3851.4	4.30378	3.61891	7.68307	1501.4	0	1.80073	6.14723	3421.4	0	0	7.68307		1.98601	72.3619	152.539	65.1696	731.764	1.67993		3.41541	30.699	280.135	178.841						1153.75	0.931219
	1151.5	0	0	1.53185		3851.5	4.30378	3.61891	4.60877	1501.5	2.08156	3.61891	1.53185	3421.5	0	9.05019	4.60877		4.21933	176.752	306.389	669.815	195.318	0.417037		1.85766	39.7942	613.053	380.343						470.421	1.18876
	1151.6	0	1.80073	4.60877		3851.6	4.30378	0	7.68307	1501.6	0	0	6.14723	3421.6	2.08156	5.43709	12.2464		3.79571	25.3315	881.802	763.57	1818.87	1.39099		2.65839	10.8263	229.222	84.9557						1611.45	0.491175
	1151.7	0	0	3.07031		3851.7	8.74822	0	13.7591	1501.7	2.08156	0	6.14723	3421.7	4.30378	1.80073	9.20839		2.46018	63.2763	312.979	423.772	294.811	0.637991		2.6404	45.2175	426.778	278.343						1068.79	0.624979
	1151.8	0	0	3.07031		3851.8	2.08156	0	4.60877	1501.8	0	3.61891	4.60877	3421.8	2.08156	5.43709	6.14723		2.43307	77.5608	2398.68	115.559	224.156	1.0918		2.75073	28.9383	1749.89	896.588						854.582	1.20176
	1151.9	0	0	3.07031		3851.9	6.526	1.80073	1.53185	1501.9	0	3.61891	1.53185	3421.9	0	7.24995	4.60877		3.38701	167.911	2250.63	192.343	613.119	2.1679		4.28013	14.4314	394.655	166.161						1129.47	0.959293
	1152	0	0	4.60877		3852	0	1.80073	9.20839	1502	2.08156	0	0	3422	0	9.05019	3.07031		1.89964	39.8246	4455.2	1108.25	335.001	1.41846		2.8582	61.5619	198.361	14.4627						961.118	1.40539
	1152.1	0	0	6.14723		3852.1	2.08156	3.61891	3.07031	1502.1	0	7.24995	4.60877	3422.1	6.526	3.61891	4.60877		2.37626	34.3108	312.383	144.445	319.16	1.15374		3.75739	65.1111	802.549	356.578						865.497	1.80138
	1152.2	0	1.80073	3.07031		3852.2	2.08156	0	9.20839	1502.2	0	3.61891	3.07031	3422.2	4.30378	3.61891	4.60877		2.30361	188.923	518.594	142.44	686.148	1.48954		5.21939	32.5556	277.885	140.972						233.356	0.637823
	1152.3	0	1.80073	7.68307		3852.3	0	0	0	1502.3	2.08156	0	1.53185	3422.3	2.08156	10.8438	7.68307		2.62311	19.8998	1450.55	103.01	68.653	1.12993		2.49576	220.667	3179.03	421.607						1956.15	0.621722
	1152.4	0	0	3.07031		3852.4	2.08156	0	4.60877	1502.4	4.30378	1.80073	6.14723	3422.4	0	7.24995	4.60877		5.78134	37.9448	320.571	384.487	86.9706	1.93478		3.44909	28.9071	361.068	178.63						416.273	1.26877
	1152.5	0	0	3.07031		3852.5	4.30378	0	10.7295	1502.5	6.526	5.43709	4.60877	3422.5	2.08156	1.80073	4.60877		1.85829	56.0989	1265	115.287	449.839	0.775451		1.04594	159.295	392.612	277.915						2157.54	0.950842
	1152.6	2.08156	0	1.53185		3852.6	2.08156	0	7.68307	1502.6	2.08156	9.05019	3.07031	3422.6	2.08156	7.24995	3.07031		1.72904	187.401	741.801	4193.29	33.5552	0.489428		2.27974	30.7435	109.875	124.664						1915.8	1.01659
	1152.7	0	1.80073	6.14723		3852.7	2.08156	0	3.07031	1502.7	2.08156	5.43709	7.68307	3422.7	0	1.80073	9.20839		4.43991	2082.56	1368.85	183.988	151.37	1.07008		2.69719	14.4627	325.552	101.083						160.157	0.648702
	1152.8	0	0	3.07031		3852.8	2.08156	5.43709	4.60877	1502.8	0	7.24995	9.20839	3422.8	4.30378	7.24995	1.53185		2.67412	418.87	421.352	61.5193	199.747	0.622186		4.08775	14.4314	7009.17	1599.41						2316.03	0.628579
	1152.9	0	1.80073	3.07031		3852.9	0	0	4.60877	1502.9	0	0	4.60877	3422.9	0	1.80073	1.53185		3.28055	221.056	2188.65	39.7956	349.08	0.778983		1.42488	59.7437	1058.36	130.115						1407.14	1.26288
	1153	2.08156	0	4.60877		3853	6.526	0	4.60877	1503	4.30378	1.80073	3.07031	3423	2.08156	10.8438	1.53185		1.96258	36.1866	1669.05	243.709	434.99	0.925163		4.70523	149.73	637.002	220.087						321.597	2.20356
	1153.1	0	5.43709	0		3853.1	2.08156	0	9.20839	1503.1	0	7.24995	4.60877	3423.1	0	0	1.53185		2.1769	85.031	686.739	30.7454	111.737	1.27078		2.37847	63.3446	51.9445	75.9734						2779.99	0.849372
	1153.2	0	3.61891	0		3853.2	4.30378	3.61891	4.60877	1503.2	0	1.80073	1.53185	3423.2	0	3.61891	4.60877		2.8562	690.902	610.652	185.045	807.261	1.80523		3.08589	14.4627	1370.36	179.985						516.427	1.75784
	1153.3	0	1.80073	3.07031		3853.3	2.08156	3.61891	3.07031	1503.3	0	9.05019	1.53185	3423.3	0	5.43709	3.07031		2.37725	47.0503	825.435	308.096	580.741	1.77313		4.81424	77.8002	623.365	204.804						450.812	2.00342
	1153.4	0	0	3.07031		3853.4	2.08156	0	6.14723	1503.4	4.30378	7.24995	3.07031	3423.4	0	10.8438	1.53185		4.32819	14.4627	538.049	25.289	224.252	1.92727		2.24858	28.933	1823.82	234.717						486.316	1.72633
	1153.5	0	1.80073	1.53185		3853.5	2.08156	3.61891	6.14723	1503.5	2.08156	3.61891	3.07031	3423.5	2.08156	7.24995	3.07031		3.20342	48.8358	1972.15	527.496	143.343	2.30302		2.8341	36.1883	694.283	151.593						594.322	2.1559
	1153.6	0	3.61891	3.07031		3853.6	0	1.80073	6.14723	1503.6	0	9.05019	3.07031	3423.6	2.08156	0	3.07031		2.37026	66.9569	173.731	1136.79	113.065	0.515967		2.05476	25.3003	669.33	699.174						545.899	1.20851
	1153.7	2.08156	3.61891	6.14723		3853.7	0	5.43709	4.60877	1503.7	0	0	1.53185	3423.7	2.08156	0	1.53185		2.22095	81.388	444.467	27.1497	358.965	1.34707		3.77075	14.4627	1454.99	479.385						254.153	0.450624
	1153.8	0	0	3.07031		3853.8	0	1.80073	3.07031	1503.8	2.08156	5.43709	1.53185	3423.8	4.30378	7.24995	1.53185		2.41875	65.1861	689.955	21.7005	1406.95	1.16774		3.4029	14.4627	2974.62	672.731						867.73	0.669058
	1153.9	0	3.61891	1.53185		3853.9	4.30378	5.43709	3.07031	1503.9	2.08156	3.61891	1.53185	3423.9	2.08156	1.80073	6.14723		3.36254	25.3369	294.715	443.47	24.3346	0.324626		1.74998	12.6445	410.091	66.9501						460.584	0.934934
	1154	0	1.80073	0		3854	2.08156	0	0	1504	4.30378	9.05019	3.07031	3424	2.08156	3.61891	1.53185		3.25447	23.4954	2756.45	264.704	285.254	1.84828		1.96839	39.7881	591.757	92.2069						176.974	0.488716
	1154.1	0	0	1.53185		3854.1	2.08156	0	4.60877	1504.1	4.30378	3.61891	1.53185	3424.1	2.08156	3.61891	4.60877		3.45916	321.883	550.41	106.352	506.45	0.715713		2.83454	495.027	1339.59	548.432						579.08	0.777165
	1154.2	0	1.80073	4.60877		3854.2	4.30378	5.43709	0	1504.2	0	5.43709	7.68307	3424.2	2.08156	3.61891	4.60877		1.93082	61.5386	223.934	21.7126	612.212	0.848963		3.07546	10.8263	650.899	759.785						219.853	1.91047
	1154.3	0	0	4.60877		3854.3	0	1.80073	7.68307	1504.3	4.30378	1.80073	6.14723	3424.3	0	3.61891	1.53185		2.42873	216.035	394.461	124.151	258.328	0.750956		2.81613	30.7507	175.136	424.011						862.62	0.6837
	1154.4	0	1.80073	0		3854.4	2.08156	1.80073	1.53185	1504.4	2.08156	7.24995	1.53185	3424.4	2.08156	5.43709	1.53185		3.81881	12.6445	166.338	743.373	195.352	0.660698		2.30044	18.0299	2575.08	1173.29						435.246	1.11794
	1154.5	0	0	1.53185		3854.5	0	3.61891	4.60877	1504.5	0	7.24995	4.60877	3424.5	2.08156	1.80073	4.60877		1.74068	68.7485	1808.78	146.414	808.981	0.909557		2.50664	68.7925	582.616	436.16						268.62	1.16258
	1154.6	0	5.43709	6.14723		3854.6	0	0	1.53185	1504.6	2.08156	3.61891	3.07031	3424.6	2.08156	3.61891	7.68307		3.11927	90.4867	3364.01	272.992	88.6001	3.37253		3.24015	269.425	246.921	185.623						214.234	2.54117
	1154.7	0	0	6.14723		3854.7	0	1.80073	3.07031	1504.7	0	1.80073	1.53185	3424.7	4.30378	5.43709	4.60877		1.99861	227.208	531.976	36.1946	307.282	0.810425		1.40474	10.8263	114.594	151.827						920.86	0.890554
	1154.8	0	1.80073	4.60877		3854.8	0	1.80073	4.60877	1504.8	4.30378	1.80073	6.14723	3424.8	0	0	1.53185		3.50187	261.695	102.228	75.9233	1158.19	1.0641		2.83153	18.0641	2709.43	562.127						239.885	1.3947
	1154.9	2.08156	1.80073	4.60877		3854.9	0	3.61891	7.68307	1504.9	0	3.61891	1.53185	3424.9	4.30378	1.80073	7.68307		2.46729	164.441	1203.46	147.724	180.326	1.46098		2.13304	32.5305	379.129	101.337						309.757	0.545706
	1155	0	3.61891	0		3855	4.30378	1.80073	6.14723	1505	6.526	0	4.60877	3425	0	1.80073	6.14723		4.62161	23.5129	4282.42	235.498	263.952	1.05637		3.05824	37.8389	137.549	52.4018						730.94	0.651439
	1155.1	0	0	0		3855.1	4.30378	0	7.68307	1505.1	0	5.43709	4.60877	3425.1	0	5.43709	4.60877		2.56315	27.1185	1352.69	104.86	358.396	0.829789		3.032	52.4309	347.244	94.1046						226.801	1.18919
	1155.2	0	1.80073	0		3855.2	0	1.80073	4.60877	1505.2	2.08156	5.43709	1.53185	3425.2	2.08156	3.61891	3.07031		3.32177	319.081	789.909	21.7005	126.446	0.988976		1.97336	12.6445	348.351	57.8796						541.753	1.31282
	1155.3	0	7.24995	7.68307		3855.3	2.08156	0	3.07031	1505.3	2.08156	5.43709	4.60877	3425.3	2.08156	0	3.07031		1.93947	50.6877	7502.09	661.446	980.278	1.34191		3.67929	18.0588	1768.35	468.54						330.178	0.797651
	1155.4	0	7.24995	1.53185		3855.4	0	1.80073	3.07031	1505.4	2.08156	1.80073	4.60877	3425.4	0	1.80073	4.60877		2.41045	170.614	1621.41	354.07	36.6495	1.84424		2.86195	128.404	374.663	94.1384						4824.9	1.15878
	1155.5	0	3.61891	3.07031		3855.5	2.08156	1.80073	1.53185	1505.5	2.08156	3.61891	1.53185	3425.5	2.08156	3.61891	4.60877		3.01893	14.4627	128.085	103.01	529.612	1.38365		2.10248	23.4954	383.682	142.332						891.995	0.721541
	1155.6	2.08156	1.80073	3.07031		3855.6	4.30378	5.43709	3.07031	1505.6	6.526	5.43709	6.14723	3425.6	2.08156	0	6.14723		1.26165	111.59	236.932	97.3258	538.784	2.45493		2.57031	48.8695	186.447	190.994						227.602	1.34598
	1155.7	0	1.80073	4.60877		3855.7	0	0	3.07031	1505.7	0	5.43709	1.53185	3425.7	2.08156	5.43709	3.07031		2.73526	342.027	365.931	679.049	1395.12	1.13469		2.94437	48.87	197.281	101.286						1081.4	0.710935
	1155.8	2.08156	5.43709	6.14723		3855.8	0	1.80073	1.53185	1505.8	2.08156	5.43709	10.7295	3425.8	0	3.61891	0		2.18606	32.5564	639.073	97.5027	280.373	0.632985		2.39808	627.669	216.788	141.03						2155.45	1.14528
	1155.9	0	12.6307	1.53185		3855.9	0	0	1.53185	1505.9	0	9.05019	1.53185	3425.9	0	3.61891	7.68307		2.37722	36.182	359.71	57.7844	274.484	1.20233		2.63946	30.6453	1030.64	499.287						134.451	1.20467
	1156	0	3.61891	3.07031		3856	4.30378	3.61891	4.60877	1506	2.08156	1.80073	1.53185	3426	2.08156	7.24995	1.53185		2.88689	39.8014	799.26	194.514	386.428	1.32374		2.81891	48.8441	662.366	358.168						252.747	2.06771
	1156.1	0	3.61891	6.14723		3856.1	0	1.80073	6.14723	1506.1	2.08156	5.43709	7.68307	3426.1	2.08156	3.61891	1.53185		4.73801	207.901	169.145	168.564	590.319	0.955209		3.89783	27.0626	500.445	146.58						131.057	0.58
	1156.2	0	1.80073	3.07031		3856.2	4.30378	1.80073	1.53185	1506.2	4.30378	7.24995	10.7295	3426.2	0	1.80073	4.60877		1.89613	126.217	1260.26	101.043	436.8	1.24639		2.48349	16.2496	3993.87	929.187						376.557	1.12398
	1156.3	0	3.61891	6.14723		3856.3	4.30378	1.80073	3.07031	1506.3	0	7.24995	1.53185	3426.3	0	3.61891	3.07031		2.46328	229.75	2444.01	65.1745	202.445	1.71936		2.23227	74.2373	979.272	430.079						222.525	0.426048
	1156.4	0	0	1.53185		3856.4	0	0	1.53185	1506.4	2.08156	17.9704	9.20839	3426.4	2.08156	1.80073	6.14723		2.29455	90.4164	690.86	892.928	122.006	0.471323		2.08225	163.696	1978.47	250.037						152.484	1.07618
	1156.5	0	1.80073	9.20839		3856.5	4.30378	3.61891	1.53185	1506.5	4.30378	5.43709	3.07031	3426.5	2.08156	1.80073	6.14723		2.37251	113.923	244.359	41.5233	470.038	0.90018		2.01702	30.7512	905.981	854.529						242.14	1.49504
	1156.6	0	0	9.20839		3856.6	0	1.80073	3.07031	1506.6	0	5.43709	3.07031	3426.6	0	0	4.60877		3.00065	34.2145	163.715	345.794	217.356	1.07923		3.45707	34.3638	463.473	103.145						318.656	0.592389
	1156.7	0	5.43709	4.60877		3856.7	2.08156	1.80073	1.53185	1506.7	0	3.61891	1.53185	3426.7	0	3.61891	3.07031		3.42384	39.8135	412.606	56.1123	320.577	1.38215		1.83546	356.415	1635.85	707.353						707.666	0.911583
	1156.8	0	3.61891	10.7295		3856.8	0	3.61891	1.53185	1506.8	0	7.24995	3.07031	3426.8	0	0	10.7295		2.78639	10.8263	880.001	185.635	761.123	0.545193		3.23781	39.8125	369.793	65.1459						961.184	1.86695
	1156.9	2.08156	5.43709	3.07031		3856.9	2.08156	0	1.53185	1506.9	4.30378	7.24995	0	3426.9	0	1.80073	3.07031		2.01345	61.5619	714.977	1352.15	341.177	1.00598		3.99605	14.4627	1418.49	539.291						1048.17	2.3115
	1157	0	3.61891	7.68307		3857	0	1.80073	0	1507	0	1.80073	4.60877	3427	2.08156	0	3.07031		2.17777	66.6877	727.241	582.501	587.974	0.569561		3.17874	124.621	687.351	671.529						1379.95	1.01109
	1157.1	4.30378	3.61891	3.07031		3857.1	4.30378	3.61891	0	1507.1	2.08156	1.80073	3.07031	3427.1	2.08156	3.61891	1.53185		3.45552	178.223	5393.1	8895.93	300.415	1.45456		2.83129	18.0816	203.235	36.1512						4745.45	2.12318
	1157.2	2.08156	5.43709	4.60877		3857.2	0	0	1.53185	1507.2	0	3.61891	3.07031	3427.2	2.08156	0	3.07031		2.62877	500.039	152.64	56.1057	232.154	0.579673		2.22801	12.6133	290.546	150.131						602.195	0.933069
	1157.3	0	9.05019	6.14723		3857.3	0	5.43709	0	1507.3	2.08156	3.61891	3.07031	3427.3	2.08156	1.80073	1.53185		3.0178	95.9629	1059.19	2011.38	305.452	1.49063		2.70609	61.5153	404.912	415.218						2712.7	0.652485
	1157.4	0	1.80073	3.07031		3857.4	0	1.80073	6.14723	1507.4	2.08156	1.80073	3.07031	3427.4	2.08156	0	1.53185		3.62758	57.9323	61.1361	77.6935	307.79	0.738389		2.06249	27.1497	660.441	477.354						2341.77	0.958946
	1157.5	0	7.24995	1.53185		3857.5	0	0	3.07031	1507.5	2.08156	5.43709	3.07031	3427.5	4.30378	9.05019	7.68307		3.35201	304.937	564.016	229.958	1047.95	0.825024		2.54367	1010.81	250.98	41.5674						216.092	0.422612
	1157.6	0	1.80073	4.60877		3857.6	0	0	4.60877	1507.6	4.30378	7.24995	3.07031	3427.6	0	1.80073	1.53185		1.72127	495.362	162.904	290.328	397.06	0.765815		4.72767	25.3369	2401.25	1338.12						1952.16	0.668227
	1157.7	0	3.61891	1.53185		3857.7	2.08156	1.80073	0	1507.7	0	3.61891	6.14723	3427.7	2.08156	0	6.14723		3.50684	117.692	340.088	429.124	205.609	1.05343		3.2405	21.6952	608.321	32.5177						282.613	0.740365
	1157.8	0	1.80073	4.60877		3857.8	6.526	1.80073	3.07031	1507.8	2.08156	5.43709	4.60877	3427.8	4.30378	9.05019	1.53185		2.3247	88.6681	346.136	154.871	476.553	0.789982		2.31631	32.5694	1721.8	490.661						226.008	2.01217
	1157.9	0	3.61891	3.07031		3857.9	0	5.43709	0	1507.9	0	3.61891	3.07031	3427.9	0	5.43709	3.07031		3.24453	149.899	4194.14	240.074	692.658	0.77528		2.2945	23.5129	1319.63	389.536						125.216	1.12894
	1158	0	1.80073	4.60877		3858	2.08156	0	1.53185	1508	0	0	6.14723	3428	4.30378	5.43709	4.60877		2.25825	117.082	162.077	657.278	186.103	1.49947		1.87975	36.0977	183.344	63.3747						415.693	2.80687
	1158.1	0	1.80073	3.07031		3858.1	2.08156	0	0	1508.1	0	1.80073	1.53185	3428.1	0	3.61891	6.14723		2.99698	148.329	484.26	65.1116	322.343	0.626693		2.63688	160.445	321.64	578.891						4637.2	1.26183
	1158.2	0	0	1.53185		3858.2	0	3.61891	3.07031	1508.2	2.08156	0	6.14723	3428.2	2.08156	7.24995	1.53185		1.84635	151.7	433.444	161.996	120.698	1.69738		1.84971	63.334	1270.18	484.363						1068.19	1.20541
	1158.3	0	0	1.53185		3858.3	6.526	0	6.14723	1508.3	2.08156	0	3.07031	3428.3	0	3.61891	6.14723		4.31923	14.4627	418.374	530.361	559.722	1.67794		1.75935	12.6445	1445.38	578.593						2064.99	0.90315
	1158.4	0	1.80073	9.20839		3858.4	4.30378	1.80073	9.20839	1508.4	2.08156	7.24995	0	3428.4	0	1.80073	0		1.74934	14.4627	6785.16	13199.8	1508.33	0.984151		2.1681	259.988	2249.83	613.269						2446.48	0.646766
	1158.5	0	0	1.53185		3858.5	4.30378	3.61891	6.14723	1508.5	2.08156	1.80073	4.60877	3428.5	0	3.61891	3.07031		1.74713	131.876	1240.06	155.352	1715.76	1.28359		2.36474	61.5433	85.6419	14.4627						240.043	1.09937
	1158.6	0	0	3.07031		3858.6	2.08156	1.80073	4.60877	1508.6	0	1.80073	6.14723	3428.6	0	1.80073	3.07031		1.98053	23.5134	1887.75	222.883	321.303	1.26467		2.97863	59.702	5468.3	787.487						259.804	0.836884
	1158.7	0	7.24995	6.14723		3858.7	0	1.80073	1.53185	1508.7	4.30378	0	4.60877	3428.7	2.08156	10.8438	4.60877		2.67858	176.812	3313.62	298.459	139.961	0.559068		6.45792	14.4627	196.615	10.8263						847.599	0.463649
	1158.8	2.08156	1.80073	4.60877		3858.8	2.08156	0	6.14723	1508.8	0	1.80073	4.60877	3428.8	4.30378	3.61891	3.07031		3.52527	79.6438	485.82	59.7011	1121.64	3.5427		2.85386	32.5119	331.117	88.5411						462.011	1.30665
	1158.9	0	3.61891	7.68307		3858.9	4.30378	1.80073	6.14723	1508.9	4.30378	0	3.07031	3428.9	0	5.43709	6.14723		2.7172	506.76	316.888	81.2658	467.051	1.76596		2.02696	79.6059	125.325	257.06						1138.98	0.93007
	1159	0	3.61891	9.20839		3859	2.08156	3.61891	3.07031	1509	0	5.43709	4.60877	3429	2.08156	3.61891	4.60877		2.94181	56.0568	3040.27	5714.45	370.859	1.18927		2.45818	182.407	1394.58	488.527						1888.43	1.15142
	1159.1	0	0	1.53185		3859.1	0	0	1.53185	1509.1	2.08156	1.80073	6.14723	3429.1	4.30378	17.9704	4.60877		2.02483	30.6995	189.941	166.089	74.9015	0.257504		4.50654	57.9303	572.884	583.233						412.902	0.778647
	1159.2	2.08156	0	7.68307		3859.2	4.30378	0	1.53185	1509.2	2.08156	1.80073	1.53185	3429.2	0	10.8438	4.60877		2.44525	90.1809	3228.66	167.283	395.798	0.582128		2.95617	54.2941	2382.83	227.856						620.56	1.4229
	1159.3	0	5.43709	6.14723		3859.3	0	3.61891	9.20839	1509.3	2.08156	0	0	3429.3	2.08156	7.24995	7.68307		3.15935	18.0299	1468.53	52.4625	1267.57	0.536201		2.29913	34.3701	573.282	208.297						111.42	0.748811
	1159.4	0	1.80073	3.07031		3859.4	0	0	4.60877	1509.4	4.30378	0	4.60877	3429.4	4.30378	3.61891	3.07031		5.34347	76.0134	7020.13	517.518	316.208	1.08902		3.42879	27.1376	625.407	207.385						328.916	1.2067
	1159.5	0	5.43709	0		3859.5	2.08156	1.80073	3.07031	1509.5	0	3.61891	1.53185	3429.5	0	7.24995	3.07031		2.28586	14.4627	755.276	23.4821	341.781	1.66988		2.24051	12.6445	525.068	191.053						2371.01	1.41071
	1159.6	0	1.80073	4.60877		3859.6	2.08156	3.61891	7.68307	1509.6	0	3.61891	7.68307	3429.6	0	16.1846	16.772		1.6882	56.0202	740.028	2504.7	381.258	0.600393		2.48922	70.5765	146.432	65.1253						119.215	0.948688
	1159.7	0	1.80073	3.07031		3859.7	2.08156	1.80073	4.60877	1509.7	0	3.61891	0	3429.7	0	17.9704	7.68307		1.92965	79.6119	390.77	451.888	105.465	0.87387		3.36973	12.6445	706.49	247.757						880.684	0.637511
	1159.8	0	7.24995	1.53185		3859.8	0	3.61891	6.14723	1509.8	4.30378	5.43709	1.53185	3429.8	2.08156	9.05019	15.2677		3.15603	201.795	845.222	220.116	197.098	1.1177		3.34065	19.8823	68.8174	41.5858						343.66	1.13805
	1159.9	0	0	7.68307		3859.9	0	0	0	1509.9	0	3.61891	4.60877	3429.9	0	16.1846	9.20839		3.72748	45.2385	671.868	311.397	225.992	0.74908		1.76584	19.8998	4298.05	1197.45						938.804	1.73082
	1160	0	7.24995	4.60877		3860	6.526	1.80073	1.53185	1510	0	1.80073	4.60877	3430	0	14.411	15.2677		4.03166	633.904	3560.3	254.241	1460.86	0.792058		2.30925	57.9376	4105.18	710.028						160.389	0.339929
	1160.1	2.08156	1.80073	3.07031		3860.1	0	3.61891	4.60877	1510.1	2.08156	1.80073	3.07031						3.79327	110.432	1549.34	99.319	620.356	1.18895		2.04956	12.6445	192.12	243.216						391.15	1.0693
	1160.2	0	5.43709	7.68307		3860.2	2.08156	3.61891	3.07031	1510.2	0	1.80073	6.14723						2.98035	59.4608	174.226	649.504	85.6331	1.28805		3.42002	56.0935	374.947	47.0429						722.61	1.0839
	1160.3	0	5.43709	4.60877		3860.3	0	1.80073	7.68307	1510.3	0	7.24995	3.07031						3.92663	155.31	354.126	766.455	313.971	4.05395		3.14543	14.4627	270.284	21.7005						108.543	1.20319
	1160.4	2.08156	0	1.53185		3860.4	2.08156	0	3.07031	1510.4	2.08156	12.6307	9.20839						3.37565	43.3676	234.185	573.636	1452.87	1.83106		2.89924	25.2882	1979.58	427.31						508.964	0.835823
	1160.5	2.08156	3.61891	10.7295		3860.5	2.08156	3.61891	6.14723	1510.5	10.9697	3.61891	6.14723						3.06173	66.9857	426.398	442.973	205.508	1.8085		4.22154	140.81	90.3109	14.4627						235.461	1.19613
	1160.6	0	3.61891	1.53185		3860.6	4.30378	1.80073	0	1510.6	0	9.05019	0						3.63411	172.677	173.6	90.2531	312.877	1.2627		3.01482	14.4627	661.067	269.294						559.591	0.765639
	1160.7	0	1.80073	6.14723		3860.7	0	0	1.53185	1510.7	4.30378	16.1846	10.7295						2.04562	28.9383	388.992	27.1376	1000.39	1.99959		2.62584	270.428	497.927	149.551						1143.11	1.14757
	1160.8	0	1.80073	3.07031		3860.8	0	0	0	1510.8	0	0	3.07031						2.14505	52.4033	152.273	108.183	432.579	0.51185		2.35332	23.4883	392.801	148.241						397.48	1.79332
	1160.9	0	3.61891	1.53185		3860.9	2.08156	3.61891	4.60877	1510.9	2.08156	3.61891	6.14723						2.73917	86.7392	1519.67	130.198	87.2491	1.35623		1.52276	25.3056	104.1	68.7886						1354.07	0.965234
	1161	0	1.80073	0		3861	2.08156	1.80073	3.07031	1511	0	5.43709	0						2.38469	95.9128	1443.13	1398.67	241.26	1.26195		3.33164	56.0693	434.077	32.5456						224.65	0.588834
	1161.1	0	3.61891	0		3861.1	0	1.80073	1.53185	1511.1	2.08156	3.61891	0						2.19512	47.0262	404.985	54.2729	303.744	0.728932		2.32762	14.4627	157.511	79.6255						105.456	0.959171
	1161.2	0	3.61891	6.14723		3861.2	2.08156	0	6.14723	1511.2	4.30378	5.43709	3.07031						3.83328	28.9367	609.809	45.2001	425.135	1.39764		1.55974	72.3041	775.09	383.307						347.214	1.25489
	1161.3	0	1.80073	6.14723		3861.3	2.08156	1.80073	7.68307	1511.3	2.08156	1.80073	4.60877						2.40528	65.0367	1058.86	45.226	1055.3	1.63913		2.18066	88.5865	181.688	137.436						230.643	0.882398
	1161.4	0	1.80073	7.68307		3861.4	2.08156	0	0	1511.4	0	1.80073	6.14723						3.38533	75.8921	1957.85	158.563	669.443	0.775827		3.03968	19.8998	2337.32	1437.39						233.035	2.31785
	1161.5	0	1.80073	3.07031		3861.5	0	0	0	1511.5	0	1.80073	3.07031						1.60811	288.245	589.748	384.199	1284.82	2.57305		3.82358	103.086	904.361	306.41						1637.43	0.81011
	1161.6	0	1.80073	6.14723		3861.6	4.30378	3.61891	6.14723	1511.6	2.08156	5.43709	7.68307						3.50305	88.6797	944.205	101.269	330.874	1.11674		2.6889	12.6445	456.491	255.368						992.248	0.816655
	1161.7	0	0	4.60877		3861.7	2.08156	0	4.60877	1511.7	0	3.61891	4.60877						2.29003	36.1308	289.422	47.0571	158.378	0.777768		2.40627	106.826	437.744	166.02						545.943	2.2815
	1161.8	0	1.80073	1.53185		3861.8	0	0	4.60877	1511.8	2.08156	1.80073	1.53185						1.37958	32.5305	926.829	81.4011	362.698	1.16641		2.1476	19.8685	440.827	101.231						380.706	1.17271
	1161.9	0	0	9.20839		3861.9	6.526	0	4.60877	1511.9	4.30378	1.80073	3.07031						2.25817	28.9313	2777.97	8389.52	184.545	0.503673		2.81921	23.4821	506.786	188.954						218.473	1.32003
	1162	0	0	7.68307		3862	0	0	3.07031	1512	2.08156	7.24995	6.14723						2.5092	50.6578	183.045	461.51	855.927	0.736544		2.91012	39.8072	1498.74	1005.85						1521.68	1.96761
	1162.1	0	0	3.07031		3862.1	0	5.43709	3.07031	1512.1	4.30378	3.61891	0						3.70514	30.7194	419.835	1293.91	154.105	0.84349		2.69873	19.8945	597.921	43.4382						204.17	0.7279
	1162.2	2.08156	0	6.14723		3862.2	0	3.61891	1.53185	1512.2	2.08156	1.80073	1.53185						3.07584	183.373	1682.14	177.716	326.578	1.33277		4.06059	65.1696	505.018	207.368						317.867	0.920489
	1162.3	0	1.80073	1.53185		3862.3	0	0	4.60877	1512.3	0	0	3.07031						2.31896	73.9913	559.208	165.335	310.533	0.656981		2.7845	114.044	487.326	153.913						918.791	1.56009
	1162.4	0	1.80073	1.53185		3862.4	0	0	3.07031	1512.4	0	3.61891	3.07031						2.87458	14.4627	726.632	72.1281	672.343	1.06321		3.32363	10.8263	466.161	277.292						1226.15	0.678189
	1162.5	0	0	6.14723		3862.5	2.08156	3.61891	4.60877	1512.5	0	0	0						2.51829	48.87	924.773	65.1818	1181.07	0.454391		3.79632	810.496	4393.44	304.409						182.614	1.13818
	1162.6	0	0	6.14723		3862.6	0	5.43709	3.07031	1512.6	6.526	0	7.68307						2.66219	99.0472	1104.47	95.7298	3290.57	1.91322		2.01978	121.189	381.306	112.23						373.025	0.564561
	1162.7	2.08156	0	9.20839		3862.7	0	1.80073	6.14723	1512.7	4.30378	1.80073	6.14723						3.48824	68.7606	726.767	1232.77	349.106	1.79056		4.23638	270.795	313.912	19.8998						710.14	1.30299
	1162.8	0	0	4.60877		3862.8	2.08156	1.80073	4.60877	1512.8	2.08156	3.61891	4.60877						3.34551	18.0816	257.912	14.4627	385.489	1.39605		3.08721	86.9296	1692.08	616.785						554.83	3.08894
	1162.9	0	0	4.60877		3862.9	0	5.43709	3.07031	1512.9	2.08156	0	3.07031						1.70434	30.7507	185.755	199.578	310.205	0.58507		3.96887	16.2496	363.304	599.516						100.948	0.931212
	1163	0	1.80073	4.60877		3863	0	3.61891	3.07031	1513	0	1.80073	6.14723						3.98817	326.35	483.28	92.2001	94.6315	2.03346		2.39448	14.4627	275.673	313.372						658.732	0.826022
	1163.1	0	0	3.07031		3863.1	2.08156	0	1.53185	1513.1	0	5.43709	7.68307						3.66756	21.6867	1147.11	196.903	64.1969	0.984304		2.14989	50.6935	579.18	1312.24						280.4	2.31762
	1163.2	2.08156	3.61891	3.07031		3863.2	0	3.61891	0	1513.2	0	0	6.14723						2.63304	16.2634	543.155	106.823	717.704	0.537239		3.38752	170.117	657.607	303.942						2753.38	0.631914
	1163.3	2.08156	1.80073	3.07031		3863.3	4.30378	3.61891	3.07031	1513.3	2.08156	0	9.20839						2.07744	43.445	513.26	196.409	924.777	1.22414		2.29584	16.2496	254.432	95.8106						258.16	0.836695
	1163.4	0	3.61891	1.53185		3863.4	2.08156	1.80073	1.53185	1513.4	0	0	6.14723						2.55186	46.9599	493.264	1852.45	547.784	1.96451		2.71596	32.5124	590.692	144.295						293.906	0.993625
	1163.5	0	1.80073	4.60877		3863.5	2.08156	3.61891	1.53185	1513.5	0	0	9.20839						2.8949	222.637	396.067	223.484	549.987	0.781016		1.7706	54.2351	195.519	38.0006						256.875	1.3682
	1163.6	0	0	1.53185		3863.6	0	0	3.07031	1513.6	0	1.80073	4.60877						1.73983	94.0498	489.011	146.058	313.506	1.69311		4.48814	14.4627	510.199	209.471						298.93	0.58595
	1163.7	0	1.80073	1.53185		3863.7	2.08156	1.80073	4.60877	1513.7	2.08156	3.61891	4.60877						2.40279	95.6547	532.603	74.2002	315.601	1.32916		2.56994	231.542	1590.9	248.028						464.43	0.622577
	1163.8	0	1.80073	1.53185		3863.8	6.526	7.24995	4.60877	1513.8	0	0	7.68307						2.72288	142.846	108.368	131.899	335.839	0.39885		2.92495	21.7005	668.031	380.898						294.418	1.17612
	1163.9	0	5.43709	1.53185		3863.9	0	1.80073	1.53185	1513.9	0	1.80073	9.20839						3.26924	10.8263	208.975	54.2729	436.354	0.951812		2.1492	155.636	354.711	189.272						714.788	0.918907
	1164	0	0	3.07031		3864	6.526	3.61891	4.60877	1514	0	1.80073	3.07031						3.62825	273.559	561.584	86.445	275.097	1.69802		1.99835	45.2368	658.794	413.834						352.873	0.436921
	1164.1	0	3.61891	0		3864.1	0	1.80073	6.14723	1514.1	2.08156	0	6.14723						3.91594	1630.32	326.888	12.6445	83.9563	0.795925		3.46378	19.8998	983.132	963.414						2637.94	0.426646
	1164.2	0	0	6.14723		3864.2	2.08156	3.61891	0	1514.2	6.526	3.61891	15.2677						4.592	75.988	471.873	231.433	343.999	1.74938		4.47886	14.4627	341.957	155.629						1201.48	0.424832
	1164.3	4.30378	1.80073	1.53185		3864.3	2.08156	3.61891	6.14723	1514.3	2.08156	3.61891	12.2464						2.09215	23.5134	1012.17	165.234	474.388	0.442039		2.52793	14.4314	359.588	2348.33						180.553	1.0201
	1164.4	0	0	1.53185		3864.4	4.30378	0	13.7591	1514.4	0	1.80073	10.7295						1.98508	496.73	2686.34	88.5215	185.871	2.87823		3.44114	63.2817	950.803	137.512						541.013	1.26689
	1164.5	0	0	4.60877		3864.5	4.30378	12.6307	12.2464	1514.5	0	1.80073	7.68307						4.06065	74.1818	1337.81	1713.73	200.947	1.07853		3.8271	10.8263	2880.07	829.77						44.1835	1.40992
	1164.6	0	0	3.07031		3864.6	2.08156	5.43709	12.2464	1514.6	0	1.80073	4.60877						1.74454	65.0566	1208.97	243.547	395.68	1.11358		2.45757	84.921	166.359	30.7565						533.01	0.59393
	1164.7	0	1.80073	4.60877		3864.7	6.526	0	7.68307	1514.7	0	5.43709	12.2464						2.12503	885.831	349.785	269.344	102.34	1.45462		3.6143	43.445	737.552	694.631						473.29	0.369568
	1164.8	0	3.61891	6.14723		3864.8	4.30378	1.80073	16.772	1514.8	2.08156	3.61891	10.7295						3.74526	43.4002	233.569	477.985	576.676	0.941471		2.39112	182.688	566.011	305.714						1007.33	1.35814
	1164.9	2.08156	1.80073	4.60877		3864.9	10.9697	12.6307	34.814	1514.9	0	1.80073	13.7591						1.68793	23.5129	754.328	103.139	1303.84	0.720137		7.59667	14.4627	1756.38	292.523						99.2725	0.968407
	1165	0	1.80073	6.14723		3865	15.373	1.80073	25.8156	1515	4.30378	3.61891	9.20839						3.40456	25.3315	2957.12	210.907	45.8579	1.41227		2.706	99.5801	359.486	113.505						3348.53	1.00113
	1165.1	0	3.61891	3.07031		3865.1	10.9697	1.80073	54.4796	1515.1	0	3.61891	12.2464						3.74691	157.235	1220.61	103.178	163.291	1.89878		3.00741	25.3369	495.731	177.045						1445.38	0.824443
	1165.2	0	3.61891	1.53185		3865.2	10.9697	1.80073	42.2666	1515.2	2.08156	1.80073	13.7591						1.94888	50.6564	1170.28	92.1145	232.675	0.631623		3.12544	45.2157	169.346	132.002						1802.79	0.864346
	1165.3	0	0	6.14723		3865.3	4.30378	3.61891	21.2939	1515.3	0	0	18.2721						3.49494	122.785	401.297	88.3799	694.055	1.43079		2.02189	25.3194	750.774	247.839						887.501	2.61399
	1165.4	0	0	1.53185		3865.4	6.526	1.80073	25.8156	1515.4	0	3.61891	24.31						1.59965	615.067	703.675	315.533	292.807	1.392		4.9003	19.8945	340.519	213.304						84.0029	0.935265
	1165.5	0	0	0		3865.5	4.30378	3.61891	27.3195	1515.5	2.08156	5.43709	30.3223						2.23159	110.311	734.076	237.174	414.978	0.949563		3.96601	54.3003	337.534	113.955						97.8337	1.30394
	1165.6	0	0	3.07031		3865.6	4.30378	3.61891	22.8028	1515.6	0	9.05019	51.3811						2.69678	278.41	3590.32	6990.26	570.072	1.49985		3.26713	48.8748	87.0792	134.787						2345.15	0.341076
	1165.7	0	0	1.53185		3865.7	4.30378	0	13.7591	1515.7	0	5.43709	77.9862						2.4838	56.0701	237.783	1088.35	763.886	0.955908		3.9241	121.162	131.236	484.685						218.34	0.480143
	1165.8	2.08156	3.61891	4.60877		3865.8	0	3.61891	7.68307	1515.8	0	10.8438	105.199						3.0175	14.4627	592.012	41.6063	301.994	1.61634		2.82616	52.3952	212.101	74.0551						304.472	0.683279
	1165.9	0	1.80073	1.53185		3865.9	0	1.80073	6.14723	1515.9	2.08156	25.0923	162.911						2.85038	73.9333	772.278	100.733	370.934	0.579465		3.8476	68.6458	665.142	140.695						216.487	1.08697
	1166	0	0	4.60877		3866	2.08156	0	3.07031	1516	4.30378	23.3158	239.574						3.52571	718.073	2932.16	287.751	195.249	0.337875		3.1712	108.544	1019.79	1548.39						633.401	1.21025
	1166.1	0	1.80073	4.60877		3866.1	2.08156	0	6.14723	1516.1	0	7.24995	236.273						1.90941	1974.17	526.889	113.442	706.379	1.07175		2.71034	45.2501	303.968	36.1825						360.798	3.54271
	1166.2	0	5.43709	3.07031		3866.2	2.08156	3.61891	7.68307	1516.2	2.08156	17.9704	211.627						2.34378	160.121	347.38	28.8941	645.453	0.832936		1.52414	16.2496	234.622	497.051						2243.67	0.41951
	1166.3	0	1.80073	4.60877		3866.3	2.08156	3.61891	6.14723	1516.3	2.08156	14.411	190.422						4.15658	975.702	145.168	176.717	164.859	0.611994		4.2912	16.2496	390.977	117.556						3517.38	0.425678
	1166.4	0	3.61891	1.53185		3866.4	4.30378	0	4.60877	1516.4	2.08156	7.24995	126.084						3.11998	92.1332	274.845	170.809	289.877	0.827061		1.67099	34.3817	2731.78	1589.61						60.9729	0.877577
	1166.5	2.08156	0	6.14723		3866.5	0	0	3.07031	1516.5	0	9.05019	76.4044						2.93472	74.0781	2484.09	92.1243	308.272	2.04212		3.48227	19.8998	119.202	113.705						277.567	0.653958
	1166.6	0	0	3.07031		3866.6	2.08156	0	9.20839	1516.6	0	12.6307	46.7491						2.70875	301.293	3330.91	256.207	383.005	1.63359		3.38091	14.4627	514.964	180.211						1884.14	0.600921
	1166.7	0	0	4.60877		3866.7	2.08156	5.43709	1.53185	1516.7	4.30378	1.80073	42.2666						4.19758	132.055	382.53	144.358	152.016	2.13404		2.36298	41.5607	322.778	52.5112						1655.16	1.62653
	1166.8	0	1.80073	1.53185		3866.8	2.08156	1.80073	1.53185	1516.8	0	5.43709	31.8212						5.09919	90.3712	6188.27	1078.19	344.456	0.626329		3.0041	21.6867	406.023	438.804						417.171	0.816002
	1166.9	0	5.43709	4.60877		3866.9	0	1.80073	1.53185	1516.9	4.30378	7.24995	24.31						1.87529	72.4006	250.075	317.357	128.173	1.99706		1.75491	14.4627	214.99	92.1783						361.02	1.27668
	1167	0	1.80073	3.07031		3867	0	0	4.60877	1517	2.08156	1.80073	24.31						2.92401	16.2117	697.509	1813.13	389.024	0.496696		3.2232	12.6445	157.487	39.8014						836.485	1.1182
	1167.1	0	14.411	7.68307		3867.1	4.30378	1.80073	3.07031	1517.1	2.08156	0	13.7591						3.96596	36.1999	2722.46	2394.85	335.85	1.03655		2.01546	10.8263	275.443	93.9677						472.373	0.453696
	1167.2	0	1.80073	4.60877		3867.2	2.08156	1.80073	1.53185	1517.2	2.08156	5.43709	12.2464						3.09206	23.4874	346.072	41.6317	291.29	0.720305		1.71531	12.6445	230.085	30.7332						380.375	1.48132
	1167.3	2.08156	9.05019	1.53185		3867.3	0	0	3.07031	1517.3	0	0	9.20839						1.21689	12.6445	931.096	234.521	554.564	1.3897		2.80526	28.9626	977.094	390.391						544.701	0.88856
	1167.4	0	1.80073	4.60877		3867.4	0	3.61891	4.60877	1517.4	2.08156	1.80073	7.68307						2.1561	635.534	4162.91	385.193	485.06	0.680269		3.15984	164.105	396.087	95.866						434.979	0.725367
	1167.5	4.30378	3.61891	3.07031		3867.5	4.30378	3.61891	1.53185	1517.5	0	7.24995	10.7295						2.36909	36.1936	2215.79	156.482	240.477	1.90722		3.69942	56.0149	309.439	36.1494						543.759	0.935576
	1167.6	0	5.43709	4.60877		3867.6	2.08156	3.61891	6.14723	1517.6	0	3.61891	9.20839						2.51886	41.6496	209.64	57.7984	1023.51	1.30751		2.61843	27.1063	198.818	25.3194						201.785	1.22958
	1167.7	2.08156	0	0		3867.7	4.30378	1.80073	4.60877	1517.7	2.08156	0	4.60877						3.97792	259.901	1432.33	197.537	1140.35	2.469		3.70717	21.7126	2020.94	463.27						366.585	1.75502
	1167.8	0	10.8438	0		3867.8	2.08156	3.61891	4.60877	1517.8	0	1.80073	1.53185						5.00729	135.423	613.371	48.8378	1681.28	2.22238		2.48509	23.5187	644.672	970.316						262.531	1.06295
	1167.9	0	1.80073	3.07031		3867.9	0	1.80073	4.60877	1517.9	4.30378	1.80073	6.14723						3.13804	259.21	810.116	134.934	353.317	0.323521		3.00142	19.8823	4603.38	521.112						1028.67	0.426416
	1168	0	1.80073	4.60877		3868	0	3.61891	3.07031	1518	2.08156	1.80073	3.07031						3.59054	14.4627	258.016	517.188	377.787	0.706035		2.31467	21.7126	845.337	169.609						257.903	1.5329
	1168.1	0	3.61891	1.53185		3868.1	2.08156	3.61891	3.07031	1518.1	0	0	0						3.94066	45.2479	1018	101.041	183.111	0.70198		3.50334	14.4627	1157.85	288.865						276.572	0.768558
	1168.2	0	1.80073	6.14723		3868.2	0	0	4.60877	1518.2	0	1.80073	4.60877						2.33103	115.755	337.92	145.904	83.961	0.686515		1.98796	34.3754	1626.31	513.972						1033.26	2.54111
	1168.3	0	1.80073	3.07031		3868.3	2.08156	1.80073	6.14723	1518.3	0	0	3.07031						2.21103	16.2634	675.497	30.7633	652.722	1.82459		2.12237	66.7817	447.036	198.64						872.216	1.37028
	1168.4	0	5.43709	3.07031		3868.4	2.08156	3.61891	6.14723	1518.4	2.08156	0	6.14723						2.83484	320.526	5242.81	1163.49	209.78	1.34698		1.88859	39.814	627.206	160.852						487.287	1.40084
	1168.5	4.30378	1.80073	1.53185		3868.5	2.08156	1.80073	3.07031	1518.5	2.08156	1.80073	9.20839						3.19636	68.7643	494.021	138.804	222.613	1.10274		1.2452	10.8263	2174.68	77.8075						2587.79	0.851706
	1168.6	0	5.43709	6.14723		3868.6	2.08156	0	4.60877	1518.6	2.08156	1.80073	9.20839						1.90127	115.539	441.606	97.5355	144.854	1.1372		3.00963	43.3091	686.251	70.5512						303.563	0.662573
	1168.7	0	3.61891	4.60877		3868.7	0	5.43709	4.60877	1518.7	2.08156	1.80073	4.60877						3.44012	18.0763	961.134	66.9672	190.591	1.07273		3.17843	115.888	366.938	232.176						166.398	0.701208
	1168.8	2.08156	0	6.14723		3868.8	0	0	3.07031	1518.8	2.08156	1.80073	1.53185						2.55004	14.4627	465.162	1912.62	189.119	0.723345		3.39576	46.9187	6930.05	1406.69						1074.61	0.528186
	1168.9	0	1.80073	3.07031		3868.9	2.08156	1.80073	1.53185	1518.9	4.30378	0	7.68307						2.27366	272.174	1926.95	208.571	180.369	1.0876		3.44138	16.2634	221.339	79.5554						491.826	0.669089
	1169	0	3.61891	1.53185		3869	4.30378	1.80073	0	1519	0	0	3.07031						3.69811	256.543	2034.54	642.68	259.923	0.61195		4.16405	65.0343	294.209	90.4995						648.348	1.82388
	1169.1	0	1.80073	1.53185		3869.1	6.526	1.80073	4.60877	1519.1	2.08156	0	7.68307						2.81099	255.968	281.411	155.315	529.152	1.07596		2.21943	18.0816	256.077	162.478						541.735	0.748915
	1169.2	2.08156	3.61891	7.68307		3869.2	0	1.80073	7.68307	1519.2	4.30378	1.80073	1.53185						2.45969	23.4642	1685.63	295.568	479.829	0.619813		2.16169	227.687	628.361	151.994						189.415	0.980409
	1169.3	0	0	1.53185		3869.3	6.526	5.43709	3.07031	1519.3	2.08156	0	1.53185						2.46591	83.1617	531.111	124.509	214.887	0.918944		3.40927	85.0855	151.432	76.0264						7913.92	2.20052
	1169.4	2.08156	10.8438	3.07031		3869.4	6.526	3.61891	0	1519.4	6.526	3.61891	3.07031						2.44809	41.6249	1597.41	3109.57	1423.53	0.691957		1.99056	83.1479	162.183	122.792						657.361	0.787135
	1169.5	0	5.43709	4.60877		3869.5	2.08156	0	1.53185	1519.5	2.08156	1.80073	4.60877						3.6738	81.2953	173.18	702.58	417.059	1.70214		2.23783	14.4627	250.029	54.2707						187.884	0.91327
	1169.6	0	1.80073	1.53185		3869.6	0	1.80073	9.20839	1519.6	0	10.8438	4.60877						1.59551	68.7563	411.887	108.306	258.088	0.5718		2.98997	27.0414	875.517	207.674						219.217	1.42713
	1169.7	2.08156	7.24995	0		3869.7	4.30378	0	4.60877	1519.7	0	1.80073	3.07031						2.355	23.4874	172.465	394.019	221.234	0.779159		2.25766	16.2496	1247.11	318.529						261.296	1.11595
	1169.8	0	5.43709	3.07031		3869.8	2.08156	7.24995	1.53185	1519.8	2.08156	0	3.07031						1.51571	2054.3	936.905	130.201	251.706	1.80139		1.60319	66.9328	1130.28	256.042						311.647	1.2729
	1169.9	0	5.43709	1.53185		3869.9	0	5.43709	4.60877	1519.9	2.08156	0	6.14723						3.63299	621.274	93.0379	54.3187	117.501	1.47117		2.58272	36.1186	627.332	151.869						707.775	0.835956
	1170	0	5.43709	3.07031		3870	4.30378	1.80073	3.07031	1520	2.08156	0	1.53185						1.78351	66.9936	977.697	745.02	592.766	0.566045		2.70409	18.0816	213.992	133.753						473.579	0.924551
	1170.1	2.08156	9.05019	1.53185		3870.1	13.1743	0	4.60877	1520.1	6.526	3.61891	3.07031						2.12034	240.215	310.286	34.3505	6198	0.82579		2.53532	21.6952	326.66	83.1309						198.083	2.27039
	1170.2	0	16.1846	4.60877		3870.2	6.526	3.61891	3.07031	1520.2	2.08156	0	4.60877						2.0211	16.2117	528.779	213.735	417.443	1.04233		2.67485	77.7807	443.645	37.9495						217.686	2.77526
	1170.3	0	14.411	4.60877		3870.3	4.30378	0	4.60877	1520.3	4.30378	3.61891	1.53185						3.72305	139.298	1204.48	72.3573	1498.43	0.826985		1.69784	39.7876	597.489	77.8294						1574.16	0.992846
	1170.4	0	14.411	4.60877		3870.4	2.08156	1.80073	6.14723	1520.4	2.08156	1.80073	9.20839						2.66628	119.005	407.764	27.0859	166.238	1.10094		2.66504	66.9805	449.7	149.896						379.561	0.685894
	1170.5	0	19.7548	6.14723		3870.5	2.08156	1.80073	0	1520.5	2.08156	1.80073	3.07031						2.53146	129.978	1592.23	4658.59	555.925	0.865424		4.30802	104.969	56.4818	30.7369						580.249	0.965206
	1170.6	0	23.3158	4.60877		3870.6	4.30378	0	3.07031	1520.6	2.08156	0	1.53185						2.27673	70.6057	893.668	173.274	1157.25	0.808132		2.40133	19.8945	1063.74	121.306						748.91	0.756758
	1170.7	0	26.8663	7.68307		3870.7	0	1.80073	1.53185	1520.7	0	1.80073	3.07031						3.49626	210.008	380.29	430.402	175.748	1.1072		2.79295	14.4314	302.783	221.185						339.451	0.705199
	1170.8	2.08156	21.5366	10.7295		3870.8	0	3.61891	6.14723	1520.8	0	1.80073	1.53185						1.78535	19.8998	484.098	43.4123	393.079	1.41612		2.24817	63.2747	472.017	171.609						253.786	0.376367
	1170.9	2.08156	33.9359	7.68307		3870.9	2.08156	7.24995	3.07031	1520.9	0	3.61891	0						2.22679	27.1376	984.482	320.577	103.922	1.53864		2.94353	30.7203	339.267	155.109						224.136	0.465312
	1171	0	21.5366	12.2464		3871	4.30378	5.43709	3.07031	1521	0	0	4.60877						3.25705	631.922	531.218	154.593	132.937	1.47397		3.40843	21.6947	53.4656	34.3822						617.467	0.995323
	1171.1	6.526	16.1846	6.14723		3871.1	0	1.80073	4.60877	1521.1	0	0	9.20839						1.66714	65.1007	172.456	23.5187	194.563	0.751703		1.90111	32.5172	2356.85	1577.27						143.835	0.730851
	1171.2	0	23.3158	9.20839		3871.2	4.30378	3.61891	4.60877	1521.2	0	3.61891	4.60877						2.73079	115.215	417.035	79.2767	433.554	1.195		2.10934	18.0763	183.24	86.8047						2620.79	1.95647
	1171.3	4.30378	10.8438	6.14723		3871.3	2.08156	0	0	1521.3	2.08156	1.80073	1.53185						2.35645	39.6546	230.406	242.678	411.398	0.602027		2.58565	63.3051	861.38	192.756						257.069	0.400275
	1171.4	2.08156	5.43709	3.07031		3871.4	0	1.80073	3.07031	1521.4	0	1.80073	1.53185						4.58869	45.2192	2362.75	138.51	1026.28	0.954438		1.69138	12.6445	624.939	342.337						262.766	0.634864
	1171.5	2.08156	12.6307	3.07031		3871.5	4.30378	1.80073	1.53185	1521.5	2.08156	1.80073	6.14723						3.82069	10.8263	217.164	95.5314	320.634	0.474001		4.4069	90.4811	345.03	225.124						55.0043	1.29872
	1171.6	0	10.8438	6.14723		3871.6	2.08156	0	7.68307	1521.6	4.30378	0	1.53185						2.73032	12.6445	1143.76	240.282	183.523	1.84595		2.48508	12.6445	1013.59	536.103						523.73	1.27699
	1171.7	0	3.61891	3.07031		3871.7	0	1.80073	4.60877	1521.7	2.08156	1.80073	4.60877						3.01182	94.0486	143.495	54.2675	482.495	1.03657		2.81161	57.9556	157.464	68.7822						532.336	0.810498
	1171.8	0	1.80073	0		3871.8	4.30378	5.43709	4.60877	1521.8	2.08156	0	1.53185						2.51512	14.4627	161.423	52.4572	507.301	2.41452		1.83806	52.4572	534.644	176.938						556.506	0.611576
	1171.9	0	5.43709	3.07031		3871.9	0	3.61891	6.14723	1521.9	2.08156	1.80073	9.20839						7.00343	25.3369	3045.09	237.609	58.0496	1.50382		4.28173	59.676	458.488	350.021						473.257	0.308627
	1172	0	3.61891	0		3872	0	5.43709	3.07031	1522	0	0	6.14723						2.56391	88.5672	396.039	434.278	337.578	0.828812		1.9561	27.127	3222.62	904.179						227.325	0.796194
	1172.1	0	0	4.60877		3872.1	0	1.80073	3.07031	1522.1	4.30378	1.80073	1.53185						1.48537	12.6445	2414.12	95.8107	845.384	1.17159		2.61988	48.8637	1341.53	575.581						385.486	1.27733
	1172.2	0	1.80073	1.53185		3872.2	2.08156	1.80073	4.60877	1522.2	2.08156	0	7.68307						2.27622	27.1143	111.508	12.6445	468.984	1.13837		3.85118	12.6445	373.998	252.725						216.506	0.95077
	1172.3	0	1.80073	3.07031		3872.3	0	1.80073	1.53185	1522.3	0	5.43709	4.60877						2.37189	347.733	5219.89	110.312	2445.47	1.36516		1.99718	19.8945	273.141	240.707						1314.53	0.509361
	1172.4	0	3.61891	3.07031		3872.4	2.08156	0	3.07031	1522.4	2.08156	1.80073	1.53185						1.68492	1674.42	347.3	108.161	1268.94	1.40395		2.56679	21.7005	176.902	94.0091						474.436	1.62886
	1172.5	0	1.80073	1.53185		3872.5	4.30378	0	3.07031	1522.5	4.30378	1.80073	3.07031						2.95688	18.0641	822.379	121.092	1681.28	1.07951		2.65179	224.121	1545.97	526.938						1010.63	1.46007
	1172.6	0	1.80073	3.07031		3872.6	0	1.80073	4.60877	1522.6	6.526	5.43709	0						4.12657	76.0438	404.455	470.059	291.31	0.822009		2.02029	36.0824	1315.16	546.793						1193.79	0.918344
	1172.7	2.08156	3.61891	6.14723		3872.7	0	0	4.60877	1522.7	4.30378	3.61891	10.7295						2.32861	43.404	1253.67	251.956	116.135	2.2034		3.80631	86.655	334.232	233.19						607.702	1.05243
	1172.8	0	1.80073	4.60877		3872.8	2.08156	1.80073	7.68307	1522.8	0	3.61891	4.60877						1.84276	74.2484	5941.69	1295.72	157.113	1.27467		4.2631	30.7686	54.87	61.5315						5698.76	1.04794
	1172.9	0	0	0		3872.9	2.08156	3.61891	3.07031	1522.9	0	0	3.07031						2.17972	14.4627	1137.6	993.274	175.061	1.45114		2.28401	28.8595	410.771	104.846						207.61	1.10428
	1173	0	0	9.20839		3873	2.08156	0	7.68307	1523	2.08156	0	7.68307						2.99976	36.0766	415.028	180.696	433.721	1.72342		2.67071	14.4627	318.968	316.246						1174.94	1.48575
	1173.1	0	0	3.07031		3873.1	6.526	0	0	1523.1	0	1.80073	6.14723						2.61553	279.045	249.813	28.9505	359.827	1.25435		2.7644	52.5049	947.668	209.733						620.622	0.843529
	1173.2	0	0	1.53185		3873.2	2.08156	0	6.14723	1523.2	2.08156	0	3.07031						1.51077	103.001	718.698	93.9411	86.984	1.66865		2.43986	12.6445	452.813	66.9699						2347.8	2.23557
	1173.3	0	0	4.60877		3873.3	6.526	0	1.53185	1523.3	2.08156	1.80073	10.7295						3.21755	77.6765	708.189	1192.6	184.699	0.628843		3.51646	92.2816	493.51	561.303						375.439	0.569856
	1173.4	0	1.80073	1.53185		3873.4	6.526	1.80073	4.60877	1523.4	2.08156	1.80073	3.07031						3.23767	16.2496	509.918	408.659	180.552	1.05067		2.13959	981.875	370.202	130.286						262.3	0.859869
	1173.5	0	1.80073	3.07031		3873.5	2.08156	1.80073	4.60877	1523.5	4.30378	3.61891	3.07031						1.5799	43.4489	581.802	960.766	305.256	0.993007		1.91068	75.9554	1531.43	568.816						844.075	0.676761
	1173.6	0	1.80073	7.68307		3873.6	2.08156	1.80073	1.53185	1523.6	2.08156	1.80073	6.14723						2.85641	182.217	2425.19	230.656	167.886	0.963938		1.90396	28.9192	865.591	204.19						1667.79	0.724067
	1173.7	0	0	3.07031		3873.7	4.30378	1.80073	1.53185	1523.7	2.08156	3.61891	4.60877						3.40956	83.2117	994.149	165.42	389.671	1.76831		2.57612	16.2496	261.177	104.811						702.759	0.442211
	1173.8	0	1.80073	0		3873.8	0	3.61891	1.53185	1523.8	0	0	4.60877						3.22066	86.8515	247.534	118.817	328.892	1.00882		2.06015	101.195	3013.77	1869.18						769.529	1.80917
	1173.9	0	3.61891	4.60877		3873.9	6.526	0	0	1523.9	0	1.80073	3.07031						2.39548	243.317	590.537	172.198	324.213	0.585608		2.19755	12.6445	586.533	110.343						99.406	1.04932
	1174	0	0	3.07031		3874	0	3.61891	1.53185	1524	4.30378	1.80073	3.07031						3.57151	160.658	292.88	28.933	641.004	1.18039		1.7217	50.6684	390.597	103.035						453.548	0.947944
	1174.1	0	1.80073	7.68307		3874.1	0	1.80073	3.07031	1524.1	2.08156	1.80073	10.7295						1.83304	97.6313	436.066	23.4816	145.221	1.39279		2.65395	54.3192	1288.53	397.985						3373.73	1.05983
	1174.2	0	0	1.53185		3874.2	0	3.61891	3.07031	1524.2	2.08156	1.80073	9.20839						1.50377	63.0287	241.291	56.091	565.732	1.24131		3.82066	14.4627	793.668	346.937						193.747	0.707953
	1174.3	0	3.61891	1.53185		3874.3	0	0	3.07031	1524.3	0	0	3.07031						3.6804	30.7337	4997.33	335.032	657.867	0.95889		4.14929	34.3754	48.8702	113.221						126.684	0.839476
	1174.4	0	1.80073	4.60877		3874.4	2.08156	0	3.07031	1524.4	0	3.61891	1.53185						2.80877	353.685	1842.29	113.34	353.317	0.773238		4.44909	21.7005	934.784	59.6953						383.68	1.582
	1174.5	0	5.43709	3.07031		3874.5	4.30378	5.43709	4.60877	1524.5	0	3.61891	7.68307						3.33604	59.5424	906.183	321.219	239.748	1.11183		2.83284	12.6445	2119.82	775.386						238.173	0.976985
	1174.6	0	0	4.60877		3874.6	0	3.61891	1.53185	1524.6	0	0	7.68307						2.07868	86.7428	920.15	387.757	796.015	0.61574		2.35871	52.4942	316.848	428.099						688.954	1.3041
	1174.7	0	0	7.68307		3874.7	6.526	3.61891	3.07031	1524.7	0	0	3.07031						4.41083	416.85	699.913	50.6805	1141.32	1.81204		2.98281	101.154	1040.41	56.1301						751.442	1.4017
	1174.8	0	1.80073	4.60877		3874.8	2.08156	0	3.07031	1524.8	4.30378	1.80073	10.7295						2.27732	1141.64	199.705	75.8645	88.6396	0.792353		1.87772	10.8263	594.938	104.644						435.334	1.6889
	1174.9	0	1.80073	0		3874.9	2.08156	3.61891	1.53185	1524.9	0	1.80073	6.14723						3.31771	259.878	858.525	254.093	136.05	1.0917		2.8399	59.7178	392.183	189.464						256.901	0.772992
	1175	0	3.61891	3.07031		3875	2.08156	0	6.14723	1525	2.08156	0	19.7833						1.93893	21.6952	152.273	108.183	424.564	1.48346		1.75301	30.6995	1755.75	456.707						1008.1	0.695844
	1175.1	0	3.61891	7.68307		3875.1	2.08156	3.61891	9.20839	1525.1	0	3.61891	9.20839						2.01579	162.399	235.063	148.374	278.154	0.524409		5.09445	39.8188	224.813	41.6142						1835.5	1.22106
	1175.2	0	0	3.07031		3875.2	2.08156	1.80073	1.53185	1525.2	6.526	0	10.7295						2.07083	106.782	995.043	138.894	134.284	1.19848		2.73442	23.5187	1356.58	677.264						403.579	0.630391
	1175.3	0	1.80073	9.20839		3875.3	0	5.43709	6.14723	1525.3	4.30378	5.43709	16.772						2.49815	214.038	1326.03	235.622	307.683	1.24019		2.6161	30.7374	1216.35	250.25						489.303	1.81811
	1175.4	0	0	6.14723		3875.4	0	1.80073	10.7295	1525.4	2.08156	1.80073	7.68307						3.10996	65.1803	248.283	103.176	210.193	1.67418		2.80751	99.5507	2105.66	543.537						613.018	0.590569
	1175.5	0	5.43709	6.14723		3875.5	0	1.80073	1.53185	1525.5	0	0	15.2677						3.68896	16.2496	179.427	119.018	155.975	2.28355		2.79055	86.8052	528.615	297.467						286.237	1.74335
	1175.6	0	1.80073	0		3875.6	2.08156	1.80073	1.53185	1525.6	0	3.61891	18.2721						3.66799	65.0985	473.301	136.941	458.693	2.24572		6.23375	23.4996	540.362	178.758						1594.59	2.27783
	1175.7	0	1.80073	13.7591		3875.7	0	1.80073	3.07031	1525.7	0	1.80073	25.8156						3.25428	21.7005	841.844	57.6566	3397.51	3.17554		3.36528	18.0588	538.652	189.144						675.178	0.530334
	1175.8	0	5.43709	10.7295		3875.8	0	5.43709	1.53185	1525.8	6.526	3.61891	16.772						3.24277	18.0299	404.466	176.781	1416.53	0.566561		5.71084	25.2406	717.109	280.616						835.817	1.82405
	1175.9	0	5.43709	31.8212		3875.9	0	0	0	1525.9	2.08156	0	33.3184						2.51578	286.968	3603.17	353.386	423.556	0.706853		2.75146	12.6445	1807.13	732.541						811.79	1.3093
	1176	0	1.80073	43.7521		3876	0	0	4.60877	1526	2.08156	5.43709	48.291						2.27183	115.722	1503.51	1275.33	533.359	1.22301		2.03218	25.3065	682.273	904.286						928.789	1.07018
	1176.1	0	5.43709	40.7794		3876.1	2.08156	3.61891	9.20839	1526.1	2.08156	3.61891	52.9293						2.65353	19.8632	152.506	488.017	186.488	0.4943		3.28396	12.6445	314.953	406.587						1205.93	0.896746
	1176.2	0	7.24995	21.2939		3876.2	0	1.80073	1.53185	1526.2	6.526	5.43709	48.291						3.19421	79.4236	1242.17	2183.76	324.577	0.559455		3.27046	18.0816	1183.79	587.591						879.366	0.920488
	1176.3	0	10.8438	51.3811		3876.3	4.30378	5.43709	3.07031	1526.3	2.08156	3.61891	51.3811						2.27375	12.6445	1314.57	243.928	535.862	1.71418		3.14696	14.4627	2205.87	641.804						285.268	1.5706
	1176.4	0	1.80073	48.291		3876.4	0	1.80073	1.53185	1526.4	2.08156	5.43709	65.3905						4.48856	64.9907	897.071	36.1883	466.817	0.900967		2.76046	32.5694	2390.26	286.495						803.699	0.730994
	1176.5	0	9.05019	62.2626		3876.5	0	3.61891	7.68307	1526.5	0	1.80073	77.9862						4.3614	99.389	480.567	106.392	88.3428	1.23444		5.05297	38.0239	2427.78	726.474						1249.06	0.744608
	1176.6	0	3.61891	73.2471		3876.6	4.30378	3.61891	6.14723	1526.6	4.30378	5.43709	62.2626						3.43555	36.1753	281.142	27.127	303.902	0.943066		2.40111	21.6814	360.618	194.906						369.37	4.73583
	1176.7	0	1.80073	37.8		3876.7	4.30378	3.61891	1.53185	1526.7	0	5.43709	71.6715						3.17767	19.8458	187.688	30.7686	173.649	0.573156		2.73071	14.4627	439.817	708.148						1990.69	2.23837
	1176.8	0	9.05019	33.3184		3876.8	0	1.80073	6.14723	1526.8	0	7.24995	63.8255						2.09215	515.179	1922.51	172.459	808.763	0.591277		2.8261	12.6445	116.091	77.762						1258.47	1.73955
	1176.9	0	3.61891	18.2721		3876.9	0	3.61891	1.53185	1526.9	4.30378	1.80073	56.032						1.30821	308.029	193.408	342.522	450.763	1.55916		2.39535	110.345	906.989	157.001						164.883	1.63069
	1177	0	1.80073	10.7295		3877	6.526	3.61891	4.60877	1527	0	9.05019	62.2626						2.13348	23.5129	8085.06	398.325	136.046	2.1334		5.35258	79.5939	1149.05	264.111						968.926	0.997317
	1177.1	0	3.61891	16.772		3877.1	0	3.61891	4.60877	1527.1	0	1.80073	68.5268						1.80856	286.511	6534.55	609.093	117.821	0.676915		4.68377	92.2168	254.722	45.2564						804.913	0.423257
	1177.2	0	7.24995	13.7591		3877.2	0	7.24995	0	1527.2	2.08156	7.24995	60.7018						3.42465	229.18	1167.5	382.605	2069.05	0.820574		1.85186	36.2057	1147.02	501.328						1098.73	0.91804
	1177.3	0	3.61891	7.68307		3877.3	0	0	3.07031	1527.3	2.08156	3.61891	84.3346						4.43086	27.1497	498.953	47.0571	545.828	1.32411		4.11257	61.5007	135.735	113.919						393.803	1.47804
	1177.4	2.08156	1.80073	7.68307		3877.4	2.08156	7.24995	7.68307	1527.4	2.08156	9.05019	82.7443						2.96781	21.7126	2563.85	119.429	204.558	0.830154		4.07698	21.7005	843.938	173.175						2043.95	1.41309
	1177.5	0	1.80073	4.60877		3877.5	0	0	13.7591	1527.5	0	7.24995	76.4044						2.40269	21.6867	303.52	75.7337	871.846	1.02025		2.68433	39.8246	996.637	256.293						122.124	2.2529
	1177.6	0	0	6.14723		3877.6	10.9697	1.80073	3.07031	1527.6	2.08156	1.80073	71.6715						2.00791	94.0245	351.565	85.043	39.7064	0.249584		2.33645	28.9558	318.952	25.3141						319.227	1.86094
	1177.7	0	1.80073	3.07031		3877.7	4.30378	5.43709	4.60877	1527.7	0	10.8438	126.084						2.30634	16.2117	3278.52	1572.48	265.145	0.434077		2.32602	28.9254	624.961	182.887						453.163	1.26733
	1177.8	0	0	0		3877.8	4.30378	3.61891	6.14723	1527.8	2.08156	16.1846	137.245						3.35417	34.2662	1268.67	1867.5	249.284	1.36974		1.77065	66.9373	492.095	464.834						475.624	0.766544
	1177.9	0	3.61891	4.60877		3877.9	0	5.43709	13.7591	1527.9	2.08156	25.0923	226.391						2.69446	86.7982	537.482	68.5673	326.231	1.49658		1.879	83.1623	751.469	373.447						415.48	0.876923
	1178	0	1.80073	3.07031		3878	2.08156	0	6.14723	1528	2.08156	17.9704	289.496						4.77815	12.6445	2421.08	195.074	143.498	1.76711		3.35535	36.1878	292.378	52.4808						229.44	1.30383
	1178.1	0	0	0		3878.1	4.30378	5.43709	12.2464	1528.1	4.30378	51.9416	438.211						2.09577	45.1926	543.515	205.928	73.3846	0.661847		2.57625	95.4983	768.816	112.117						330.981	0.798114
	1178.2	0	5.43709	1.53185		3878.2	0	1.80073	6.14723	1528.2	2.08156	106.537	910.935						1.21085	421.463	515.547	233.379	59.5608	0.823643		3.60627	45.1559	743.881	258.151						141.971	0.808659
	1178.3	2.08156	3.61891	1.53185		3878.3	4.30378	1.80073	6.14723	1528.3	6.526	123.336	1689.31						2.83728	88.487	1133.67	83.089	726.045	1.36767		3.22299	187.358	423.64	243.15						883.567	2.09005
	1178.4	0	0	4.60877		3878.4	6.526	1.80073	6.14723	1528.4	6.526	153.379	1959.04						1.99723	45.2268	665.87	4590.37	56.5339	2.04135		2.47826	32.5514	427.951	385.401						911.601	0.944698
	1178.5	0	1.80073	1.53185		3878.5	8.74822	7.24995	9.20839	1528.5	6.526	162.814	2062.19						3.18493	292.576	848.226	45.2069	850.954	1.72724		3.0833	63.3058	321.695	345.931						632.291	0.458122
	1178.6	0	0	0		3878.6	2.08156	1.80073	6.14723	1528.6	8.74822	134.576	1803.51						2.84314	414.29	1709.61	1205.42	297.392	0.469648		4.63164	34.3616	180.406	48.861						385.572	0.337437
	1178.7	0	1.80073	4.60877		3878.7	4.30378	1.80073	1.53185	1528.7	10.9697	91.2891	1274.4						4.29552	263.21	577.569	70.5562	377.51	1.05234		4.65593	56.1253	495.93	45.2247						4530.5	1.14179
	1178.8	0	1.80073	4.60877		3878.8	4.30378	1.80073	3.07031	1528.8	10.9697	63.0361	812.093						1.56666	224.108	326.284	151.011	533.884	0.645807		1.32359	88.5123	3081.25	1406.12						817.426	0.794907
	1178.9	0	1.80073	0		3878.9	0	1.80073	6.14723	1528.9	0	48.2696	532.68						3.11514	507.034	601.767	122.978	855.649	1.22532		3.3342	79.378	338.166	166.007						754.778	0.828026
	1179	0	0	1.53185		3879	2.08156	0	6.14723	1529	0	30.4063	304.947						3.34796	113.77	302.663	311.484	418.783	1.232		1.58603	30.7194	1369.27	435.247						110.152	0.941944
	1179.1	0	1.80073	0		3879.1	6.526	0	15.2677	1529.1	0	17.9704	192.048						1.83974	18.0816	873.951	2390.01	216.975	0.941944		2.88909	106.588	116.292	28.8866						1410.35	1.02903
	1179.2	0	1.80073	9.20839		3879.2	6.526	1.80073	3.07031	1529.2	6.526	3.61891	130.862						3.73713	50.6451	205.644	231.475	254.739	0.832039		1.4453	21.7126	952.086	257.937						286.219	0.606802
	1179.3	0	5.43709	3.07031		3879.3	4.30378	0	0	1529.3	0	14.411	101.966						5.28876	137.409	1622.37	201.869	163.365	0.750177		2.32911	23.5129	1040.49	384.624						1048.99	0.99733
	1179.4	0	0	4.60877		3879.4	0	1.80073	9.20839	1529.4	2.08156	3.61891	51.3811						2.88594	12.6133	655.032	450.228	887.918	1.47802		2.14723	16.2117	202.788	68.7939						2308.56	0.336946
	1179.5	0	1.80073	6.14723		3879.5	0	3.61891	0	1529.5	0	10.8438	62.2626						3.71405	142.186	255.168	156.493	3405.29	1.6138		2.73596	65.1437	259.632	421.494						356.605	0.63322
	1179.6	2.08156	1.80073	1.53185		3879.6	4.30378	0	3.07031	1529.6	0	5.43709	40.7794						2.87975	121.06	587.724	101.112	359.779	0.667578		2.43455	113.969	189.359	142.941						387.45	0.829375
	1179.7	0	1.80073	1.53185		3879.7	6.526	5.43709	1.53185	1529.7	2.08156	1.80073	49.835						1.72416	38.0001	1641.2	313.501	938.233	3.11097		3.07161	12.6445	10411.6	6741.19						296.858	1.16032
	1179.8	0	1.80073	4.60877		3879.8	4.30378	1.80073	1.53185	1529.8	0	3.61891	15.2677						3.22653	245.535	667.576	397.851	294.191	1.06601		2.19543	52.3804	675.37	334.651						233.553	1.16056
	1179.9	0	0	7.68307		3879.9	2.08156	1.80073	3.07031	1529.9	0	3.61891	15.2677						2.33206	14.4627	806.678	57.9144	434.719	1.67345		2.27855	18.0816	1695.9	1477.61						391.2	1.9029
	1180	0	5.43709	0		3880	0	1.80073	4.60877	1530	0	1.80073	9.20839						2.45593	555.9	1050.03	113.845	985.218	2.38517		1.93592	68.7753	376.511	152.743						315.649	2.34237
	1180.1	0	7.24995	1.53185		3880.1	2.08156	1.80073	4.60877	1530.1	0	5.43709	22.8028						3.14351	90.1024	492.995	387.567	243.403	2.08953		3.48996	19.8998	251.774	122.766						323.485	1.26173
	1180.2	0	12.6307	3.07031		3880.2	0	0	0	1530.2	2.08156	1.80073	21.2939						3.44353	74.2082	1760.29	240.054	253.629	0.792262		3.75139	52.4572	769.841	888.939						236.832	0.66812
	1180.3	0	9.05019	1.53185		3880.3	0	1.80073	4.60877	1530.3	2.08156	7.24995	21.2939						1.65399	166.373	1173.81	1573.6	204.748	1.07136		2.54926	28.9134	424.351	74.0855						2969.75	1.31868
	1180.4	0	10.8438	9.20839		3880.4	2.08156	1.80073	0	1530.4	2.08156	0	4.60877						4.42761	41.6428	3866.65	3301.51	222.251	1.4969		2.85942	48.8525	165.044	18.0299						601.753	1.88956
	1180.5	0	9.05019	6.14723		3880.5	0	0	3.07031	1530.5	2.08156	0	10.7295						3.34684	25.2961	3202.15	6189.87	323.764	0.53976		2.37578	30.7374	1398.9	284.396						323.976	1.77558
	1180.6	2.08156	19.7548	9.20839		3880.6	4.30378	3.61891	3.07031	1530.6	0	0	10.7295						2.53037	43.4239	2093.09	175.186	96.1829	0.722045		1.9618	32.5868	511.406	374.648						996.974	1.06315
	1180.7	4.30378	30.4063	10.7295		3880.7	0	3.61891	4.60877	1530.7	2.08156	1.80073	19.7833						3.63068	68.6039	1326.15	892.307	207.772	0.819945		2.37147	101.182	480.436	114.052						890.86	0.487823
	1180.8	0	30.4063	10.7295		3880.8	0	3.61891	0	1530.8	0	0	7.68307						2.03567	571.878	775.16	477.494	969.446	0.615589		2.24816	48.8328	327.127	84.986						526.587	0.530276
	1180.9	0	39.2107	4.60877		3880.9	4.30378	1.80073	4.60877	1530.9	0	1.80073	7.68307						2.76281	37.9769	657.862	878.349	365.702	1.35422		1.77479	19.8945	874.39	271.284						250.029	0.841093
	1181	0	32.1724	7.68307		3881	0	0	4.60877	1531	0	0	4.60877						3.537	36.1632	175.76	34.3684	496.805	0.393859		4.51705	21.6947	2501.54	1146.95						532.028	1.31037
	1181.1	0	39.2107	19.7833		3881.1	4.30378	1.80073	4.60877	1531.1	0	5.43709	9.20839						2.43927	489.524	3383.2	437.05	281.67	1.18092		3.14624	12.6445	292.367	148.293						2274.45	0.752237
	1181.2	0	40.9651	6.14723		3881.2	2.08156	0	4.60877	1531.2	0	0	6.14723						2.5236	103.056	381.219	32.5498	500.891	1.92514		2.71478	12.6445	198.361	14.4627						324.347	0.460973
	1181.3	2.08156	48.2696	16.772		3881.3	0	3.61891	4.60877	1531.3	0	3.61891	6.14723						2.0874	86.8005	190.643	843.205	265.254	1.25455		2.65241	14.4314	694.816	193.115						2112.96	1.9552
	1181.4	0	33.9359	21.2939		3881.4	0	0	0	1531.4	0	0	7.68307						2.96305	65.1266	774.951	185.161	83.9563	1.0235		2.52043	178.04	489.778	43.3952						662.545	0.805509
	1181.5	2.08156	32.1724	10.7295		3881.5	4.30378	1.80073	3.07031	1531.5	2.08156	0	7.68307						2.4901	10.8263	253.681	41.447	374.322	0.914784		2.48243	213.24	1161.73	220.112						1068.19	1.6656
	1181.6	0	46.4386	13.7591		3881.6	2.08156	3.61891	4.60877	1531.6	2.08156	0	3.07031						2.56504	21.6952	541.827	412.311	146.399	1.14556		2.67531	39.8193	860.077	370.876						419.196	1.25678
	1181.7	0	33.9359	16.772		3881.7	6.526	3.61891	3.07031	1531.7	6.526	0	4.60877						4.54757	182.031	1118.23	215.233	479.497	1.4086		1.56934	173.402	2707.93	2037.61						576.636	0.525908
	1181.8	2.08156	19.7548	9.20839		3881.8	2.08156	1.80073	3.07031	1531.8	2.08156	1.80073	1.53185						3.16137	66.9435	2619.35	149.557	151.191	1.13199		3.97834	34.3997	3116.73	1206.96						784.35	1.03829
	1181.9	0	14.411	9.20839		3881.9	2.08156	0	1.53185	1531.9	4.30378	0	10.7295						2.29461	48.8394	440.605	21.6952	267.15	1.24427		2.8079	164.106	827.629	1100.97						927.418	1.41472
	1182	0	12.6307	6.14723		3882	6.526	0	4.60877	1532	0	5.43709	6.14723						3.13498	43.4319	1972.95	3430.15	492.074	0.463912		2.52367	19.8998	250.997	925.701						2430.46	0.716866
	1182.1	0	19.7548	7.68307		3882.1	0	0	6.14723	1532.1	0	1.80073	3.07031						1.52231	25.3194	1455.77	314.414	1242.86	1.57289		2.10517	39.763	326.012	86.8401						852.274	0.713796
	1182.2	0	10.8438	12.2464		3882.2	2.08156	1.80073	0	1532.2	2.08156	1.80073	10.7295						1.57853	25.3056	3275.92	391.722	1121.6	1.11419		3.91299	30.7633	660.974	218.2						914.764	1.1855
	1182.3	0	17.9704	4.60877		3882.3	0	1.80073	3.07031	1532.3	2.08156	0	1.53185						2.25591	160.855	861.193	222.513	652.717	0.491007		2.04713	25.3369	2178.28	1358.53						417.645	0.601142
	1182.4	0	5.43709	9.20839		3882.4	4.30378	3.61891	9.20839	1532.4	2.08156	0	7.68307						2.01472	68.7806	420.287	23.467	125.19	1.23605		3.91445	10.8263	204.499	21.7005						312.867	0.718316
	1182.5	0	5.43709	3.07031		3882.5	0	1.80073	6.14723	1532.5	2.08156	1.80073	9.20839						2.37333	213.171	924.941	113.795	1865.59	0.657757		4.4099	32.5268	1289.92	261.075						393.138	1.95992
	1182.6	0	7.24995	3.07031		3882.6	2.08156	0	3.07031	1532.6	2.08156	3.61891	7.68307						3.5057	396.094	179.886	12.6445	421.904	1.1569		3.36685	38.0006	623.683	70.5366						477.233	0.850514
	1182.7	0	9.05019	9.20839		3882.7	0	0	3.07031	1532.7	0	0	6.14723						3.00245	72.0702	400.001	56.0073	90.2676	0.646188		2.5802	54.227	480.654	124.851						236.886	1.26786
	1182.8	0	7.24995	0		3882.8	2.08156	0	3.07031	1532.8	2.08156	5.43709	4.60877						1.56749	126.385	1602.69	84.7712	128.029	1.59718		2.42309	34.3701	1182.64	388.94						2366	0.79104
	1182.9	0	5.43709	9.20839		3882.9	2.08156	1.80073	6.14723	1532.9	0	1.80073	4.60877						2.45922	86.7849	699.004	48.8695	2656.02	1.20821		3.46774	10.8263	137.505	578.402						674.533	0.466811
	1183	0	1.80073	4.60877		3883	6.526	0	4.60877	1533	0	1.80073	3.07031						4.74304	12.6445	2882.8	203.603	117.708	1.87438		3.18961	97.6679	810.881	66.9524						586.677	0.795153
	1183.1	2.08156	3.61891	0		3883.1	2.08156	1.80073	4.60877	1533.1	2.08156	0	3.07031						2.16294	14.4314	348.858	203.443	427.214	2.41313		3.50497	57.8813	604.667	190.207						152.835	0.762794
	1183.2	0	0	4.60877		3883.2	0	0	4.60877	1533.2	0	1.80073	4.60877						1.17697	36.1878	280.637	81.1966	440.17	1.61956		3.46013	27.1323	62.6712	14.4627						140.8	1.11688
	1183.3	0	1.80073	6.14723		3883.3	2.08156	0	1.53185	1533.3	4.30378	3.61891	0						1.40861	34.3871	576.517	25.289	1048.67	1.07377		1.70883	28.9187	432.58	115.68						428.084	0.78543
	1183.4	0	3.61891	1.53185		3883.4	2.08156	1.80073	4.60877	1533.4	0	0	6.14723						1.87458	294.819	1047.37	72.2063	219.836	1.33551		3.03468	45.2077	328.48	113.701						312.694	1.67397
	1183.5	0	1.80073	3.07031		3883.5	6.526	1.80073	7.68307	1533.5	2.08156	0	4.60877						3.34657	30.7686	1723.66	187.628	676.279	1.12394		3.01533	21.6952	3116.27	2129.33						2182.48	0.361352
	1183.6	0	0	1.53185		3883.6	4.30378	0	9.20839	1533.6	4.30378	0	4.60877						2.25088	303.049	860.161	36.1883	134.263	0.841507		3.17401	72.3649	769.828	150.105						247.817	1.22691
	1183.7	0	3.61891	7.68307		3883.7	6.526	5.43709	1.53185	1533.7	0	0	3.07031						2.9141	371.894	1523.6	41.6016	1183.68	0.445924		5.16379	32.5514	190.987	16.2634						240.876	0.774056
	1183.8	0	5.43709	6.14723		3883.8	17.566	3.61891	15.2677	1533.8	0	1.80073	4.60877						2.56603	202.662	2215.79	156.482	298.827	0.525361		2.61858	41.6195	2210.18	1065.58						1274.39	1.63607
	1183.9	0	1.80073	7.68307		3883.9	8.74822	5.43709	9.20839	1533.9	0	3.61891	4.60877						2.36124	121.252	161.243	21.6814	318.837	0.519143		2.91716	18.0763	1041.05	121.217						469.456	1.04511
	1184	0	3.61891	4.60877		3884	17.566	0	10.7295	1534	2.08156	3.61891	3.07031						4.22624	695.219	111.296	43.3802	445.249	0.760405		1.86805	12.6445	339.953	218.431						340.655	2.284
	1184.1	0	5.43709	19.7833		3884.1	28.453	3.61891	9.20839	1534.1	0	0	4.60877						1.75137	112.263	1300.67	72.2606	335.74	0.502057		2.27392	25.3369	382.902	327.221						989.692	0.823445
	1184.2	0	10.8438	30.3223		3884.2	10.9697	3.61891	10.7295	1534.2	2.08156	0	4.60877						1.80551	83.2011	440.99	126.513	367.77	1.3596		2.6073	114.046	660.689	312.144						890.342	0.86178
	1184.3	0	7.24995	19.7833		3884.3	6.526	3.61891	6.14723	1534.3	0	0	1.53185						2.47258	328.256	253.414	476.097	90.1298	1.13595		1.58415	43.3948	619.683	189.152						2044.44	1.28098
	1184.4	0	21.5366	54.4796		3884.4	4.30378	1.80073	9.20839	1534.4	0	3.61891	1.53185						3.58401	111.672	1291.96	441.644	837.098	0.431914		2.61823	19.8945	266.237	176.927						105.456	1.71043
	1184.5	0	1.80073	43.7521		3884.5	2.08156	1.80073	19.7833	1534.5	0	1.80073	4.60877						3.8262	39.8246	1229.21	39.8315	112.925	0.376289		1.65585	19.8998	410.895	157.158						372.121	0.552132
	1184.6	0	5.43709	30.3223		3884.6	4.30378	1.80073	3.07031	1534.6	0	0	4.60877						1.48067	220.094	471.901	179.718	151.032	0.839841		3.44344	25.3315	385.713	61.3443						259.947	0.268468
	1184.7	0	5.43709	27.3195		3884.7	4.30378	1.80073	6.14723	1534.7	0	1.80073	4.60877						3.21552	70.5878	1735.95	7048.88	70.1891	1.40746		2.17628	63.3375	299.134	133.853						593.311	0.918322
	1184.8	0	5.43709	24.31		3884.8	4.30378	3.61891	4.60877	1534.8	0	3.61891	1.53185						2.12377	237.626	1220.61	103.178	203.462	0.803598		2.94026	18.0588	285.934	86.8101						2455	1.14391
	1184.9	0	5.43709	15.2677		3884.9	0	0	7.68307	1534.9	0	0	1.53185						2.48417	32.5207	667.492	2787.1	449.521	0.481609		3.42407	19.8998	683.149	348.804						1077.32	2.16321
	1185	2.08156	1.80073	16.772		3885	4.30378	1.80073	6.14723	1535	0	1.80073	3.07031						1.50881	176.808	1070.32	54.3008	42.7361	0.483185		1.54883	84.969	419.612	101.344						612.571	0.886611
	1185.1	0	5.43709	6.14723		3885.1	0	1.80073	0	1535.1	2.08156	1.80073	6.14723						2.41246	16.2634	927.302	158.608	1284.14	1.60585		2.39691	27.0243	258.353	146.619						693.003	1.0575
	1185.2	2.08156	1.80073	13.7591		3885.2	2.08156	0	4.60877	1535.2	6.526	3.61891	1.53185						2.07977	37.976	260.904	191.503	255.85	1.02991		2.78539	77.7935	284.945	161.813						128.209	1.41232
	1185.3	0	1.80073	3.07031		3885.3	0	0	4.60877	1535.3	0	3.61891	3.07031						2.15216	99.2292	540.033	269.26	915.458	1.24218		1.94429	175.059	352.149	110.31						1123.23	0.741383
	1185.4	0	0	6.14723		3885.4	0	3.61891	1.53185	1535.4	0	5.43709	6.14723						4.19166	52.4746	386.052	18.0816	575.162	0.712472		4.43398	14.4627	631.869	1986.65						134.433	0.608354
	1185.5	0	3.61891	3.07031		3885.5	4.30378	0	3.07031	1535.5	2.08156	0	3.07031						3.84184	28.9041	821.323	90.2351	148.052	0.913782		2.96673	14.4627	947.855	400.697						323.544	0.90036
	1185.6	0	1.80073	12.2464		3885.6	0	3.61891	3.07031	1535.6	2.08156	0	6.14723						3.1866	111.955	3252.43	397.814	620.749	1.8642		2.7726	153.577	763.42	48.8695						564.209	0.415479
	1185.7	0	1.80073	3.07031		3885.7	2.08156	3.61891	3.07031	1535.7	2.08156	0	4.60877						1.88532	28.9558	152.618	319.656	294.147	0.859451		2.22185	169.94	510.609	113.86						1538.59	1.30053
	1185.8	2.08156	1.80073	1.53185		3885.8	0	0	0	1535.8	2.08156	5.43709	4.60877						1.87264	149.73	523.948	113.39	195.232	0.976861		1.99413	28.9325	773.807	133.84						1519.63	0.601592
	1185.9	0	1.80073	3.07031		3885.9	0	0	1.53185	1535.9	2.08156	0	3.07031						2.96594	65.1861	1382.85	1496.41	321.341	0.513761		3.64473	173.219	239.73	95.9182						216.634	0.464031
	1186	0	5.43709	6.14723		3886	0	0	1.53185	1536	0	0	3.07031						1.50788	108.512	5802.98	996.477	273.128	0.835264		3.14594	150.051	323.244	34.3648						378.428	1.04005
	1186.1	0	3.61891	4.60877		3886.1	2.08156	0	3.07031	1536.1	0	1.80073	4.60877						2.63935	293.425	3205.93	10345.5	782.222	2.15078		3.92321	16.2496	888.174	137.244						836.193	1.283
	1186.2	0	9.05019	6.14723		3886.2	2.08156	0	3.07031	1536.2	2.08156	0	1.53185						2.15751	39.7497	1381.73	48.8574	242.318	0.648989		3.76073	48.8748	452.857	43.4314						535.625	0.898287
	1186.3	0	0	10.7295		3886.3	2.08156	3.61891	4.60877	1536.3	0	7.24995	4.60877						3.03431	23.5134	5020.38	1889.18	774.228	1.35896		3.83677	43.4314	607.327	45.2685						495.645	1.31712
	1186.4	0	3.61891	3.07031		3886.4	0	3.61891	4.60877	1536.4	2.08156	0	3.07031						1.8901	233.841	385.135	274.214	195.569	0.866398		2.69534	28.9505	471.459	245.149						199.222	1.47269
	1186.5	0	7.24995	6.14723		3886.5	0	1.80073	1.53185	1536.5	0	0	6.14723						2.57019	74.2358	3425.34	301.454	203.211	1.3202		2.42686	14.4627	284.953	207.316						250.457	1.42039
	1186.6	0	26.8663	15.2677		3886.6	0	0	3.07031	1536.6	0	5.43709	6.14723						1.58482	161.097	1858.64	1779.03	365.143	1.94728		2.64086	23.5129	6654.87	1706.09						3839.55	0.910319
	1186.7	0	37.4551	19.7833		3886.7	0	0	3.07031	1536.7	4.30378	0	1.53185						2.77304	27.1376	1231.86	582.599	188.178	1.14842		3.41664	56.0753	587.059	124.817						1155.37	1.15335
	1186.8	0	25.0923	4.60877		3886.8	0	0	3.07031	1536.8	2.08156	0	4.60877						2.53163	19.8823	1623.6	109.963	135.955	0.800388		3.35849	21.6814	365.606	173.099						326.768	0.766336
	1186.9	2.08156	21.5366	10.7295		3886.9	0	0	3.07031	1536.9	6.526	0	1.53185						1.60932	28.9446	595.596	1057.5	169.094	0.512634		2.17818	30.7507	323.922	48.7281						371.248	2.14867
	1187	4.30378	14.411	24.31		3887	2.08156	0	4.60877	1537	0	0	4.60877						2.55885	61.5318	2611.92	244.662	163.473	0.971039		3.12843	37.9885	910.765	211.312						356.981	0.704698
	1187.1	0	25.0923	16.772		3887.1	0	1.80073	3.07031	1537.1	0	0	4.60877						2.79936	149.874	97.9418	81.3787	211.062	1.31954		5.5577	10.8263	265.753	68.7886						1550.98	0.567633
	1187.2	0	50.104	16.772		3887.2	4.30378	0	1.53185	1537.2	0	0	1.53185						2.07454	192.461	335.181	79.5439	175.615	1.20127		3.06303	19.8685	1221.29	1819.7						164.777	0.738534
	1187.3	2.08156	32.1724	33.3184		3887.3	2.08156	3.61891	3.07031	1537.3	4.30378	3.61891	3.07031						3.46145	122.743	648.525	59.6049	547.797	1.01353		2.3929	37.9873	328.799	25.3315						155.493	0.713815
	1187.4	0	35.6968	16.772		3887.4	0	5.43709	3.07031	1537.4	2.08156	0	7.68307						2.2083	30.7565	4382.45	344.648	88.8303	0.809809		2.83045	14.4627	284.588	237.464						967.647	0.532978
	1187.5	0	25.0923	25.8156		3887.5	0	5.43709	3.07031	1537.5	4.30378	3.61891	1.53185						1.54271	28.9383	303.62	801.066	524.99	1.11604		1.77065	12.6445	1977.76	278.179						390.149	0.533406
	1187.6	4.30378	35.6968	22.8028		3887.6	6.526	1.80073	3.07031	1537.6	0	3.61891	4.60877						2.42354	43.4557	333.861	396.114	50.4238	1.08126		5.18038	12.6445	1088.36	214.694						1114.62	2.39808
	1187.7	0	26.8663	31.8212		3887.7	0	1.80073	6.14723	1537.7	0	1.80073	6.14723						2.02472	18.0299	639.377	230.688	900.656	1.26744		3.05125	84.9543	239.417	372.851						555.619	1.04453
	1187.8	4.30378	25.0923	15.2677		3887.8	2.08156	1.80073	3.07031	1537.8	4.30378	1.80073	3.07031						2.18865	50.638	134.424	504.021	287.244	0.657561		2.15573	18.0641	1137.33	372.973						268.862	0.636428
	1187.9	2.08156	17.9704	16.772		3887.9	0	3.61891	1.53185	1537.9	0	0	0						1.71723	1136.99	298.253	79.4287	163.549	1.1268		1.99647	21.6772	2450.92	315.022						171.241	1.72212
	1188	0	10.8438	7.68307		3888	0	3.61891	0	1538	2.08156	7.24995	4.60877						3.46696	18.0299	564.85	57.7994	161.78	2.43479		4.25574	75.9948	251.889	157.212						220.17	0.625488
	1188.1	2.08156	16.1846	7.68307		3888.1	0	1.80073	4.60877	1538.1	0	1.80073	4.60877						1.79507	70.5192	3532.06	847.982	70.1794	0.700278		2.94099	68.7247	483.068	190.132						331.346	2.1752
	1188.2	0	10.8438	13.7591		3888.2	0	0	7.68307	1538.2	2.08156	3.61891	0						2.60702	55.9976	824.4	12.6445	42.7361	2.22391		2.69283	16.2117	1217.2	269.572						519.578	0.873005
	1188.3	0	19.7548	15.2677		3888.3	0	1.80073	6.14723	1538.3	0	3.61891	3.07031						2.48604	12.6445	338.174	41.4734	353.394	0.98971		5.18592	135.379	129.539	140.809						840.097	0.687752
	1188.4	0	0	6.14723		3888.4	0	0	1.53185	1538.4	2.08156	1.80073	4.60877						3.18452	10.8263	826.128	253.063	408.451	0.489521		4.87292	32.5572	1681.39	605.892						342.451	1.95453
	1188.5	0	5.43709	4.60877		3888.5	4.30378	0	6.14723	1538.5	0	1.80073	4.60877						2.01879	128.144	334.596	755.289	949.942	1.99548		2.91818	54.3066	116.131	182.223						301.442	0.764256
	1188.6	0	7.24995	3.07031		3888.6	0	3.61891	1.53185	1538.6	4.30378	5.43709	15.2677						3.0604	14.4627	518.159	343.506	634.495	1.83889		3.19236	37.9832	2836.14	692.162						332.178	1.01458
	1188.7	4.30378	7.24995	4.60877		3888.7	0	3.61891	1.53185	1538.7	2.08156	5.43709	4.60877						3.56027	100.963	216.153	81.2836	425.135	0.734002		2.75499	28.8813	1131.88	531.595						428.191	1.45293
	1188.8	0	1.80073	9.20839		3888.8	2.08156	0	3.07031	1538.8	0	3.61891	4.60877						2.52507	154.971	203.661	326.007	245.748	0.853595		3.14768	167.824	960.48	1009.31						604.352	1.16788
	1188.9	0	3.61891	3.07031		3888.9	0	0	3.07031	1538.9	4.30378	1.80073	1.53185						2.38354	88.3704	708.841	146.079	213.963	1.73126		3.24386	169.861	572.682	205.279						365.033	0.733796
	1189	0	1.80073	1.53185		3889	0	0	3.07031	1539	2.08156	5.43709	4.60877						3.10363	765.582	4609.38	263.158	2259.66	0.913743		2.26133	56.0364	279.93	108.543						114.607	0.352344
	1189.1	0	0	1.53185		3889.1	2.08156	0	1.53185	1539.1	2.08156	3.61891	1.53185						2.62577	14.4627	343.306	227.131	646.448	1.10489		2.74783	19.8945	244.076	47.0746						300.696	0.683142
	1189.2	2.08156	0	4.60877		3889.2	4.30378	1.80073	1.53185	1539.2	2.08156	1.80073	6.14723						4.7795	249.259	309.949	389.096	202.058	0.614086		2.64757	158.453	434.814	531.775						8489.63	1.42084
	1189.3	2.08156	0	6.14723		3889.3	0	1.80073	3.07031	1539.3	0	1.80073	4.60877						2.8226	741.76	937.086	65.0158	660.807	1.02063		2.74701	70.6247	752.405	68.6859						169.167	1.73015
	1189.4	0	0	0		3889.4	2.08156	1.80073	1.53185	1539.4	2.08156	1.80073	1.53185						1.46041	56.0287	541.728	65.0807	546.163	1.68949		1.8407	28.9505	196.821	177.29						406.128	1.14204
	1189.5	0	1.80073	0		3889.5	2.08156	1.80073	9.20839	1539.5	2.08156	3.61891	1.53185						3.34143	59.7168	1419.42	915.598	132.758	1.76716		4.16693	61.5311	562.84	261.874						1374.41	1.60569
	1189.6	0	5.43709	4.60877		3889.6	2.08156	1.80073	3.07031	1539.6	2.08156	1.80073	0						3.3202	47.038	924.679	56.0615	131.498	0.974108		2.26752	12.6445	436.533	77.8062						342.109	1.18697
	1189.7	0	0	3.07031		3889.7	0	0	0	1539.7	2.08156	5.43709	0						1.96094	79.5158	817.992	298.062	146.529	0.993024		5.24405	19.8998	8029.94	2854.88						185.911	2.08783
	1189.8	0	9.05019	0		3889.8	0	0	3.07031	1539.8	2.08156	3.61891	4.60877						2.22926	14.3935	315.661	39.7804	300.774	0.971905		2.655	75.9812	584.087	95.6559						1252.29	2.13735
	1189.9	0	5.43709	9.20839		3889.9	2.08156	0	3.07031	1539.9	2.08156	0	4.60877						3.46006	27.1376	422.322	72.06	495.658	0.959947		2.89643	10.8263	282.613	297.477						331.597	0.754532
	1190	2.08156	5.43709	0		3890	0	3.61891	4.60877	1540	2.08156	0	4.60877						2.01809	14.4627	554.18	1705.35	305.469	0.751448		3.57678	28.9505	215.047	217.792						697.245	1.02028
	1190.1	0	9.05019	0		3890.1	0	0	4.60877	1540.1	2.08156	0	7.68307						2.28359	14.3935	1105.79	66.9627	137.404	2.45709		1.90393	50.5863	858.987	777.663						881.871	1.3643
	1190.2	2.08156	0	3.07031		3890.2	0	1.80073	3.07031	1540.2	2.08156	0	4.60877						2.90187	150.209	246.285	23.4996	115.911	0.938239		1.77512	92.1788	542.836	166.459						580.817	1.91873
	1190.3	0	3.61891	4.60877		3890.3	6.526	1.80073	6.14723	1540.3	0	0	7.68307						1.91208	23.5187	424.759	38.0006	543.418	0.819983		2.29869	81.291	755.507	219.662						1467.06	1.08744
	1190.4	0	3.61891	6.14723		3890.4	2.08156	5.43709	4.60877	1540.4	2.08156	3.61891	3.07031						2.91244	94.1061	1035.4	68.7452	429.725	0.893137		2.74149	25.3065	736.147	164.168						748.176	0.780816
	1190.5	0	0	7.68307		3890.5	2.08156	0	6.14723	1540.5	0	0	1.53185						2.67047	519.471	633.535	106.286	215.994	0.600388		3.12967	23.39	29066.1	4660.82						2476.67	0.99506
	1190.6	0	3.61891	6.14723		3890.6	2.08156	3.61891	9.20839	1540.6	2.08156	1.80073	1.53185						4.58215	101.279	2498.56	1704.49	1789.12	0.831938		1.47642	19.8823	6369.93	841.246						429.06	0.51867
	1190.7	0	0	6.14723		3890.7	4.30378	3.61891	0	1540.7	4.30378	5.43709	0						3.09419	168.174	5935.78	264.656	135.992	1.02758		2.93662	892.731	301.898	45.2564						1032.93	0.774064
	1190.8	0	3.61891	0		3890.8	2.08156	0	4.60877	1540.8	2.08156	1.80073	0						2.25287	12.6445	572.432	28.9139	345.629	0.584476		3.19239	32.5572	365.186	27.1072						766.919	0.6572
	1190.9	0	5.43709	4.60877		3890.9	2.08156	3.61891	0	1540.9	4.30378	0	6.14723						3.53656	155.389	152.506	488.017	184.253	1.04366		1.83823	43.4086	335.191	220.94						4814.13	1.10645
	1191	0	5.43709	4.60877		3891	0	1.80073	7.68307	1541	2.08156	0	4.60877						2.33897	110.313	180.331	36.1703	284.721	1.46784		2.61751	34.3871	760.606	270.361						1286.1	0.893985
	1191.1	2.08156	3.61891	1.53185		3891.1	2.08156	0	3.07031	1541.1	4.30378	0	3.07031						3.72578	128.157	288.223	39.7987	278.408	0.603823		1.58479	54.2928	579.837	369.681						367.624	1.7911
	1191.2	0	1.80073	0		3891.2	0	1.80073	4.60877	1541.2	0	3.61891	0						1.70744	110.293	723.971	104.344	145.012	1.00094		2.14302	32.5747	178.548	121.133						2740.89	1.11429
	1191.3	0	7.24995	7.68307		3891.3	8.74822	0	0	1541.3	4.30378	0	7.68307						3.71318	27.127	125.325	77.8625	569.91	0.772028		1.76056	12.6445	383.569	563.034						391.773	0.573059
	1191.4	0	3.61891	4.60877		3891.4	6.526	1.80073	0	1541.4	2.08156	1.80073	0						3.0743	37.9869	867.2	99.0479	491.634	1.36686		3.96048	218.432	10411.6	6741.19						467.807	1.25813
	1191.5	0	9.05019	4.60877		3891.5	4.30378	0	4.60877	1541.5	0	1.80073	4.60877						3.25836	14.4314	832.892	75.8861	166.702	1.65696		2.85464	570.684	2966.45	986.722						357.298	0.614095
	1191.6	0	9.05019	1.53185		3891.6	0	0	0	1541.6	2.08156	3.61891	4.60877						2.39471	54.2491	842.007	74.113	752.581	1.68366		1.5307	23.5134	3046.11	533.077						281.419	1.12037
	1191.7	0	3.61891	3.07031		3891.7	4.30378	0	1.53185	1541.7	4.30378	1.80073	9.20839						3.39093	144.186	641.625	147.931	373.679	0.871096		2.49763	14.3935	211.379	93.914						189.105	3.43024
	1191.8	0	1.80073	7.68307		3891.8	0	0	4.60877	1541.8	0	1.80073	6.14723						2.65487	54.2235	6330.43	3615.65	58.1085	0.913984		2.46825	52.4509	530.812	301.93						114.463	0.81154
	1191.9	0	1.80073	1.53185		3891.9	4.30378	5.43709	1.53185	1541.9	0	5.43709	4.60877						2.98735	379.627	798.976	435.573	182.621	1.08507		2.29978	43.3987	155.62	213.996						854.054	1.11721
	1192	0	10.8438	3.07031		3892	13.1743	1.80073	1.53185	1542	6.526	1.80073	0						2.22639	57.8871	746.003	88.5107	233.178	1.07651		3.4636	122.817	3767.44	755.534						243.175	1.79124
	1192.1	0	12.6307	9.20839		3892.1	4.30378	0	4.60877	1542.1	0	0	3.07031						3.40398	32.5635	123.612	285.956	1064.27	1.93478		2.83256	34.3738	726.199	1189.07						840.529	0.608021
	1192.2	0	19.7548	13.7591		3892.2	4.30378	0	3.07031	1542.2	0	1.80073	4.60877						2.65707	184.308	1283.84	199.229	236.643	0.830561		2.95431	72.3628	925.19	321.23						517.109	1.89111
	1192.3	2.08156	23.3158	6.14723		3892.3	0	0	4.60877	1542.3	0	1.80073	6.14723						3.43734	133.268	449.309	72.228	219.133	1.49257		3.019	160.999	3225.06	1086.16						207.155	0.826617
	1192.4	2.08156	26.8663	1.53185		3892.4	2.08156	1.80073	0	1542.4	2.08156	5.43709	1.53185						3.37885	63.3435	666.452	203.665	455.838	0.834144		1.93188	10.8263	2284.35	372.845						565.366	1.53165
	1192.5	4.30378	9.05019	7.68307		3892.5	4.30378	0	4.60877	1542.5	2.08156	0	1.53185						2.03685	14.4627	6571.91	1895.11	169.058	0.425514		1.90862	92.3086	337.722	88.7176						97.8924	0.773447
	1192.6	0	21.5366	6.14723		3892.6	0	3.61891	6.14723	1542.6	0	0	0						1.84854	14.4314	426.914	59.733	2173.48	0.533658		1.75745	70.5821	308.184	99.4282						610.077	2.39973
	1192.7	0	17.9704	3.07031		3892.7	4.30378	0	1.53185	1542.7	0	5.43709	1.53185						2.00037	95.537	845.769	3606.19	437.165	0.455491		3.06932	10.8263	1178.87	169.707						88.7646	1.83418
	1192.8	0	19.7548	3.07031		3892.8	2.08156	5.43709	4.60877	1542.8	4.30378	1.80073	4.60877						2.05191	27.1376	287.889	66.9403	512.41	0.641613		2.20324	25.2677	622.818	545.246						155.317	0.716725
	1192.9	0	9.05019	3.07031		3892.9	4.30378	0	6.14723	1542.9	0	3.61891	1.53185						1.95922	12.6445	1583.08	356.139	372.459	1.82802		3.19379	16.2496	560.771	492.807						641.843	2.52087
	1193	0	14.411	0		3893	0	3.61891	4.60877	1543	0	0	0						2.11118	97.5532	336.138	1109.88	71.8824	0.928096		2.57234	28.933	140.804	57.9308						549.884	0.878342
	1193.1	0	5.43709	3.07031		3893.1	2.08156	1.80073	3.07031	1543.1	0	0	6.14723						2.65844	396.924	1273.66	168.79	228.713	0.678476		3.32966	378.83	368.681	124.711						1206.29	1.5118
	1193.2	0	3.61891	1.53185		3893.2	0	0	4.60877	1543.2	0	0	6.14723						2.17693	102.66	297.785	181.393	252.851	0.818475		2.54814	37.9639	5722.1	1784.71						650.08	1.104
	1193.3	0	3.61891	3.07031		3893.3	2.08156	1.80073	1.53185	1543.3	0	3.61891	1.53185						3.62543	160.927	563.922	103.027	122.307	0.442171		2.67534	306.906	706.469	194.269						379.336	1.00759
	1193.4	2.08156	0	1.53185		3893.4	0	1.80073	3.07031	1543.4	0	0	1.53185						2.99419	364.046	275	803.056	192.346	1.45079		4.8992	57.9175	251.391	298.419						628.581	2.78848
	1193.5	0	1.80073	3.07031		3893.5	0	1.80073	1.53185	1543.5	4.30378	0	3.07031						3.82073	196.231	3991.83	176.556	195.285	0.94527		3.69033	10.8263	472.5	84.9157						215.268	0.46799
	1193.6	0	1.80073	4.60877		3893.6	0	0	3.07031	1543.6	0	1.80073	3.07031						3.10279	54.3245	712.436	83.1829	435.877	0.435984		2.75442	14.4627	138.959	148.026						217.608	0.47297
	1193.7	0	0	0		3893.7	2.08156	1.80073	4.60877	1543.7	4.30378	0	1.53185						3.2963	117.515	258.868	128.008	140.689	1.49244		2.48692	12.6445	798.965	83.2433						624.775	1.5158
	1193.8	0	0	0		3893.8	4.30378	1.80073	6.14723	1543.8	0	0	1.53185						3.22494	737.513	878.59	30.6744	179.502	2.40823		2.47014	95.8344	678.561	83.261						1278.03	0.342398
	1193.9	2.08156	1.80073	4.60877		3893.9	6.526	0	0	1543.9	2.08156	7.24995	4.60877						2.03384	50.6751	152.73	75.9301	165.21	0.684227		4.11774	21.6952	408.319	38.006						340.766	1.52322
	1194	0	1.80073	3.07031		3894	2.08156	0	1.53185	1544	0	0	3.07031						2.19777	61.3968	708.241	74.2006	256.309	1.41484		3.56036	12.6445	300.91	36.1806						163.44	1.94159
	1194.1	0	0	6.14723		3894.1	2.08156	0	3.07031	1544.1	0	0	3.07031						2.64789	32.5868	228.536	130.397	347.041	1.43586		2.85927	66.9235	3862.43	1056.5						1267.91	0.480369
	1194.2	0	1.80073	4.60877		3894.2	0	5.43709	6.14723	1544.2	2.08156	0	3.07031						2.58163	28.9626	849.774	74.1171	215.864	1.28947		2.69113	451.451	3148.69	556.296						420.332	0.993757
	1194.3	0	0	4.60877		3894.3	2.08156	3.61891	6.14723	1544.3	0	0	9.20839						3.49186	97.6122	259.346	623.845	799.98	0.934183		3.92445	187.963	1286.5	802.262						392.04	0.748727
	1194.4	0	0	3.07031		3894.4	4.30378	9.05019	1.53185	1544.4	0	3.61891	4.60877						2.48826	133.28	4639.49	562.783	259.923	1.61237		2.42498	593.567	1679.56	314.088						10652.2	1.61017
	1194.5	0	1.80073	4.60877		3894.5	2.08156	1.80073	1.53185	1544.5	6.526	1.80073	4.60877						1.97748	340.988	552.755	185.683	236.053	0.701375		4.36314	25.2882	471.484	178.589						762.034	0.73592
	1194.6	0	1.80073	0		3894.6	4.30378	1.80073	4.60877	1544.6	0	0	6.14723						3.01457	32.5631	7073.38	350.312	187.502	1.03836		2.47954	52.517	4148.34	1099.4						108.315	1.50968
	1194.7	0	1.80073	1.53185		3894.7	0	3.61891	6.14723	1544.7	0	1.80073	7.68307						2.93965	104.467	94.6533	385.448	700.525	0.816398		2.07911	21.7005	2286.82	1069.87						688.582	0.689249
	1194.8	0	0	3.07031		3894.8	2.08156	1.80073	9.20839	1544.8	2.08156	1.80073	6.14723						5.7314	104.766	117.275	39.8055	113.175	1.06171		1.99344	68.7925	1476.67	846.154						445.588	1.731
	1194.9	0	1.80073	4.60877		3894.9	0	1.80073	3.07031	1544.9	0	0	4.60877						4.1273	10.8263	100.93	171.513	137.598	1.18494		2.91059	14.4627	318.823	764.422						139.013	1.21702
	1195	0	0	6.14723		3895	2.08156	5.43709	6.14723	1545	0	3.61891	4.60877						3.24325	113.867	964.487	304.886	433.857	0.860944		1.85258	14.4314	1719.75	1023.87						213.993	0.558252
	1195.1	0	0	1.53185		3895.1	4.30378	0	6.14723	1545.1	0	0	3.07031						3.74898	120.827	1304.48	196.077	109.862	0.542663		2.49065	18.0816	432.613	233.348						402.668	0.568049
	1195.2	0	0	3.07031		3895.2	4.30378	0	4.60877	1545.2	0	0	3.07031						2.52407	94.1502	1443.75	158.135	716.934	1.32049		1.84933	144.722	1350.37	138.575						330.953	1.03907
	1195.3	0	0	0		3895.3	6.526	0	1.53185	1545.3	0	3.61891	1.53185						1.60666	192.921	1163.38	173.429	858.501	0.789933		2.77376	12.6445	1037.89	157.247						440.304	0.375677
	1195.4	0	1.80073	7.68307		3895.4	0	0	3.07031	1545.4	2.08156	1.80073	3.07031						3.80237	23.5134	1471.15	119.07	39.7064	1.04716		2.8611	21.6814	1274.2	321.374						185.002	1.5966
	1195.5	0	1.80073	6.14723		3895.5	2.08156	7.24995	6.14723	1545.5	0	1.80073	3.07031						2.82482	133.615	434.574	124.327	140.543	1.23419		2.19812	14.4627	230.359	393.649						379.8	2.11325
	1195.6	0	1.80073	0		3895.6	0	1.80073	4.60877	1545.6	2.08156	0	3.07031						4.38893	165.233	344.778	154.668	2066.53	1.08685		2.40961	128.512	320.198	166.49						1046.34	1.40589
	1195.7	0	0	3.07031		3895.7	2.08156	0	4.60877	1545.7	4.30378	3.61891	1.53185						3.67678	39.7942	277.159	47.063	384.027	3.82717		3.01161	12.6445	358.071	204.218						1294.64	0.569078
	1195.8	2.08156	1.80073	9.20839		3895.8	4.30378	1.80073	4.60877	1545.8	0	0	1.53185						3.50543	18.0641	1568.64	2658.63	146.692	0.386512		4.76677	101.275	345.949	110.206						528.834	1.1391
	1195.9	0	1.80073	1.53185		3895.9	2.08156	1.80073	1.53185	1545.9	0	1.80073	3.07031						2.45083	113.622	1539.41	55.9915	276.674	1.02239		3.61818	32.5694	448.498	72.2736						3510.01	3.09211
	1196	0	0	3.07031		3896	8.74822	0	3.07031	1546	2.08156	5.43709	3.07031						3.53891	135.656	588.16	317.85	231.373	1.14318		3.37433	48.87	229.167	99.575						93.3774	1.89428
	1196.1	0	1.80073	9.20839		3896.1	2.08156	3.61891	4.60877	1546.1	2.08156	3.61891	1.53185						2.41501	86.7786	2359.78	882.185	194.864	1.63706		2.72512	32.5747	192.041	103.125						420.144	1.32697
	1196.2	0	1.80073	0		3896.2	2.08156	3.61891	1.53185	1546.2	2.08156	1.80073	1.53185						2.94837	23.5134	7887.37	7413.57	73.2236	0.83045		1.54258	10.8263	825.467	221.827						1644.98	1.5637
	1196.3	0	0	3.07031		3896.3	0	1.80073	6.14723	1546.3	6.526	3.61891	7.68307						2.66623	104.855	412.11	32.5172	979.852	1.13292		2.89613	106.678	891.097	193.014						1661.6	1.97725
	1196.4	0	0	1.53185		3896.4	2.08156	0	7.68307	1546.4	4.30378	0	3.07031						2.9965	72.2381	2419.39	897.931	836.623	1.35231		2.34731	50.6234	1287.35	70.6125						446.067	1.11186
	1196.5	0	1.80073	6.14723		3896.5	0	1.80073	3.07031	1546.5	2.08156	1.80073	3.07031						5.49306	66.9124	201.49	92.0675	710.421	0.393111		2.39047	45.2443	186.007	113.586						487.423	0.957664
	1196.6	0	1.80073	1.53185		3896.6	0	0	4.60877	1546.6	0	1.80073	4.60877						2.60332	135.346	173.446	668.388	612.804	1.35153		3.19639	718.456	298.36	104.883						1037.86	0.882596
	1196.7	0	0	4.60877		3896.7	4.30378	3.61891	1.53185	1546.7	0	0	4.60877						2.41026	23.4874	142.109	997.372	235.857	0.830658		3.2864	27.1072	843.638	115.812						690.101	1.09501
	1196.8	0	0	3.07031		3896.8	2.08156	5.43709	3.07031	1546.8	0	0	7.68307						4.03357	144.494	2234.31	2477.75	467.135	1.60543		2.69344	70.5457	728.582	88.4545						1088.66	0.8993
	1196.9	0	1.80073	3.07031		3896.9	2.08156	5.43709	1.53185	1546.9	2.08156	0	6.14723						2.22098	428.861	134.567	110.148	303.549	1.36725		1.29581	14.4627	968.263	320.168						268.065	0.689314
	1197	0	1.80073	1.53185		3897	0	0	1.53185	1547	0	3.61891	3.07031						2.68977	321.697	1212.37	113.68	253.921	0.964055		3.0617	57.9255	463.737	158.883						529.341	0.634556
	1197.1	0	1.80073	4.60877		3897.1	4.30378	5.43709	7.68307	1547.1	0	1.80073	6.14723						1.87726	28.9325	343.438	37.8557	446.15	0.701963		2.27066	21.7005	1395.17	327.002						1188.58	1.3688
	1197.2	0	1.80073	9.20839		3897.2	0	1.80073	1.53185	1547.2	0	1.80073	1.53185						2.99248	18.0763	970.907	261.567	1058.05	0.565764		1.41758	41.5737	309.064	121.181						320.381	0.761431
	1197.3	0	1.80073	6.14723		3897.3	0	3.61891	3.07031	1547.3	0	0	4.60877						3.17237	72.2381	268.849	108.432	257.196	0.615402		3.37039	25.3369	344.298	124.472						58.1001	0.630912
	1197.4	0	5.43709	3.07031		3897.4	2.08156	3.61891	1.53185	1547.4	0	3.61891	6.14723						3.22462	83.2306	1270.45	2655.88	134.189	0.791861		2.48353	61.5497	610.373	533.736						274.74	0.508816
	1197.5	0	1.80073	4.60877		3897.5	2.08156	0	4.60877	1547.5	0	1.80073	1.53185						2.71501	23.5129	341.533	268.301	390.209	0.799074		3.25055	323.632	708.018	160.596						175.647	0.50825
	1197.6	2.08156	1.80073	6.14723		3897.6	4.30378	7.24995	4.60877	1547.6	2.08156	3.61891	3.07031						3.26587	12.6445	576.268	59.6315	356.725	0.757072		3.07002	39.7241	1163.72	292.475						798.268	1.42376
	1197.7	0	0	3.07031		3897.7	2.08156	5.43709	1.53185	1547.7	2.08156	1.80073	9.20839						2.34655	70.6368	912.634	1899.49	318.304	0.949454		1.871	143.911	1421.79	738.116						4161.48	0.841956
	1197.8	0	1.80073	0		3897.8	6.526	3.61891	4.60877	1547.8	2.08156	5.43709	7.68307						1.61906	221.449	420.572	43.4324	93.1121	1.99596		2.23473	27.1238	175.846	126.731						983.765	1.37647
	1197.9	0	1.80073	3.07031		3897.9	2.08156	0	4.60877	1547.9	0	1.80073	4.60877						2.29978	186.507	935.972	81.3264	332.195	1.10845		3.62083	28.9383	3148.01	1252.57						437.353	1.85466
	1198	0	1.80073	7.68307		3898	0	5.43709	3.07031	1548	0	0	4.60877						3.45782	108.245	356.884	48.8565	175.636	1.01673		2.88773	79.6548	269.259	30.7507						564.34	0.883897
	1198.1	0	1.80073	6.14723		3898.1	4.30378	3.61891	4.60877	1548.1	0	0	1.53185						4.26812	54.1587	562.032	1088.91	443.19	0.704315		3.84974	27.1318	383.586	273.578						585.731	1.45169
	1198.2	0	1.80073	3.07031		3898.2	6.526	5.43709	3.07031	1548.2	0	1.80073	7.68307						3.58192	135.577	376.943	25.3194	128.426	1.12785		2.70475	50.6676	1684.1	218.709						1589.56	4.29725
	1198.3	0	0	1.53185		3898.3	0	7.24995	3.07031	1548.3	4.30378	1.80073	4.60877						2.29981	92.1796	1720.04	81.0496	240.125	0.759629		2.86932	52.4763	1972.51	544.982						230.567	0.85412
	1198.4	0	0	3.07031		3898.4	0	0	4.60877	1548.4	0	1.80073	3.07031						3.018	323.687	635.632	115.518	361.39	0.247243		3.48879	45.2443	441.066	144.607						545.345	1.2634
	1198.5	0	0	1.53185		3898.5	0	7.24995	0	1548.5	0	1.80073	1.53185						1.96099	16.2496	172.042	46.9391	498.196	0.923303		1.41142	28.9558	486.394	1399.99						333.299	0.866982
	1198.6	0	0	7.68307		3898.6	0	0	4.60877	1548.6	2.08156	0	1.53185						3.255	47.0103	1966	190.97	847.816	1.51252		2.38526	39.7676	395.977	28.9041						832.491	1.76557
	1198.7	0	0	6.14723		3898.7	0	1.80073	6.14723	1548.7	2.08156	3.61891	7.68307						3.07685	45.1539	1458.9	1596.1	517.625	1.67688		3.63776	88.6165	884.467	495.108						577.441	0.826867
	1198.8	0	0	3.07031		3898.8	2.08156	3.61891	3.07031	1548.8	2.08156	0	1.53185						1.72067	241.191	955.457	47.0387	665.916	1.11713		2.95191	10.8263	463.473	103.145						1292.55	0.819897
	1198.9	0	0	0		3898.9	0	3.61891	3.07031	1548.9	4.30378	0	1.53185						2.47605	233.331	193.432	32.5498	280.373	0.87136		1.63192	92.3062	3928.87	2772.13						466.863	1.40704
	1199	0	0	3.07031		3899	0	7.24995	4.60877	1549	4.30378	5.43709	1.53185						4.4417	77.6864	306.639	1634.04	441.672	0.501466		2.4106	28.8737	1658.71	340.815						2285.62	0.999124
	1199.1	0	3.61891	0		3899.1	2.08156	5.43709	4.60877	1549.1	2.08156	1.80073	1.53185						1.49069	68.7608	1133.54	263.945	300.696	1.06193		2.03664	81.3849	218.419	105						144.77	0.717259
	1199.2	0	0	1.53185		3899.2	4.30378	3.61891	4.60877	1549.2	2.08156	3.61891	3.07031						2.23258	48.8441	263.009	378.33	390.982	0.713144		2.05054	23.5129	628.972	214.18						160.229	0.341841
	1199.3	0	1.80073	3.07031		3899.3	0	7.24995	4.60877	1549.3	4.30378	1.80073	1.53185						1.69621	70.4454	416.373	90.0291	842.117	0.603004		2.329	10.8263	893.685	63.1986						1793.93	0.499606
	1199.4	0	1.80073	10.7295		3899.4	4.30378	14.411	0	1549.4	0	0	1.53185						1.98313	38.006	4198.15	149.922	438.607	1.03659		3.75002	137.208	146.911	34.3433						388.247	0.770798
	1199.5	0	0	4.60877		3899.5	6.526	5.43709	3.07031	1549.5	0	1.80073	6.14723						1.6551	39.7317	314.823	780.102	169.273	0.773672		2.62733	70.5765	242.6	111.704						222.616	1.49804
	1199.6	0	5.43709	4.60877		3899.6	0	1.80073	4.60877	1549.6	0	0	3.07031						3.03686	21.7005	306.878	442.68	254.954	1.49897		1.83365	14.4627	218.14	161.978						1078.11	1.43256
	1199.7	0	0	0		3899.7	4.30378	16.1846	4.60877	1549.7	0	1.80073	7.68307						2.05268	72.3488	749.399	366.133	149.41	1.70775		1.96379	75.8698	238.748	70.5378						4383.62	1.32723
	1199.8	0	0	4.60877		3899.8	0	16.1846	10.7295	1549.8	2.08156	3.61891	1.53185						2.79962	417.653	1107.28	600.479	3603.13	0.574564		5.66363	14.4627	806.215	361.293						289.576	1.68862
	1199.9	0	0	4.60877		3899.9	0	26.8663	4.60877	1549.9	0	7.24995	3.07031						3.28407	115.848	2070.25	350.103	403.846	0.955713		3.30421	36.1878	964.021	296.19						279.146	0.914219
	2049.9	0	1.80073	6.14723		3900	4.30378	40.9651	3.07031	1550	0	1.80073	4.60877						2.46836	855.888	1984.04	638.831	764.737	0.472044		2.44242	57.8743	2829.2	536.067						1820.27	1.22236
	2050	0	1.80073	3.07031		3900.1	2.08156	32.1724	6.14723	1550.1	2.08156	1.80073	3.07031						3.2815	214.644	649.461	61.4042	450.471	0.999037		2.20544	79.4371	230.24	83.1932						558.89	0.97929
	2050.1	0	0	6.14723		3900.2	2.08156	37.4551	1.53185	1550.2	0	1.80073	9.20839						2.55106	139.047	1310.39	59.6878	430.622	0.846595		4.86583	45.1539	1682.09	286.101						537.625	1.26442
	2050.2	0	0	4.60877		3900.3	4.30378	32.1724	4.60877	1550.3	0	1.80073	4.60877						2.49327	28.9192	2181.7	5551.58	771.496	1.81709		3.10106	68.705	1292.4	749.696						1098.55	0.920581
	2050.3	0	1.80073	3.07031		3900.4	2.08156	51.9416	6.14723	1550.4	2.08156	3.61891	1.53185						3.01208	151.855	1278.26	1157.69	299.326	2.12709		1.496	25.302	390.144	180.232						424.629	1.69281
	2050.4	2.08156	1.80073	3.07031		3900.5	4.30378	33.9359	6.14723	1550.5	2.08156	1.80073	1.53185						3.64704	167.974	276.727	27.1201	244.216	1.42032		4.19082	114.044	3555.26	1266.07						1763.65	0.462623
	2050.5	0	0	1.53185		3900.6	2.08156	53.7825	9.20839	1550.6	6.526	0	4.60877						2.45272	30.7374	1580.26	933.936	322.423	0.984388		1.49703	251.248	1466.93	333.783						21891.2	3.29025
	2050.6	0	0	3.07031		3900.7	2.08156	53.7825	4.60877	1550.7	2.08156	3.61891	7.68307						4.45565	27.1323	2176.31	281.812	242.265	0.917162		2.86955	23.4996	744.619	291.875						1781.93	0.882384
	2050.7	0	0	0		3900.8	4.30378	42.7863	10.7295	1550.8	0	3.61891	3.07031						1.87147	39.7241	492.61	498.991	1162.31	1.78149		3.06829	97.7073	987.918	556.75						1684.62	0.5455
	2050.8	0	0	4.60877		3900.9	0	44.6108	4.60877	1550.9	2.08156	0	4.60877						1.43706	16.2496	140.834	138.707	589.13	1.14401		3.11786	41.4561	372.475	61.5318						548.541	0.569775
	2050.9	0	0	3.07031		3901	10.9697	39.2107	6.14723	1551	0	0	7.68307						2.90858	12.6445	443.504	119.382	680.492	1.18806		2.21005	59.751	564.398	305.21						996.71	0.989422
	2051	0	1.80073	1.53185		3901.1	0	19.7548	9.20839	1551.1	0	0	0						1.35484	36.0741	510.96	113.972	70.3175	0.705729		2.30853	12.6445	1396.19	162.745						754.163	1.93653
	2051.1	0	0	1.53185		3901.2	2.08156	17.9704	1.53185	1551.2	0	0	4.60877						1.13968	52.5112	911.303	205.349	509.775	1.66611		1.78648	32.5689	2560.02	485.67						314.18	0.630241
	2051.2	0	0	1.53185		3901.3	2.08156	7.24995	4.60877	1551.3	2.08156	0	0						2.58922	209.512	403.864	77.6827	885.421	1.38914		1.18175	108.625	630.732	133.767						449.7	1.24547
	2051.3	0	0	4.60877		3901.4	4.30378	7.24995	4.60877	1551.4	0	0	6.14723						2.81308	113.873	2205.37	936.004	317.748	1.34896		4.36656	23.5187	305.422	276.307						110.019	0.668388
	2051.4	0	0	1.53185		3901.5	2.08156	9.05019	9.20839	1551.5	2.08156	0	4.60877						2.39719	128.342	607.994	431.173	87.1584	1.83562		2.63126	43.3681	344.348	155.325						517.335	1.62797
	2051.5	0	3.61891	3.07031		3901.6	6.526	5.43709	6.14723	1551.6	4.30378	0	7.68307						2.43969	68.6038	198.592	151.633	373.375	1.05321		3.37475	128.48	198.677	103.137						197.071	0.766565
	2051.6	0	5.43709	4.60877		3901.7	2.08156	9.05019	4.60877	1551.7	2.08156	0	4.60877						3.11534	70.5695	97.8765	43.414	171.771	0.550971		2.298	32.5747	248.702	395.612						995.432	0.677899
	2051.7	0	0	1.53185		3901.8	2.08156	7.24995	1.53185	1551.8	2.08156	1.80073	7.68307						2.35548	32.5694	187.561	201.756	104.101	0.971456		2.74208	296.23	445.146	168.04						801.408	2.99877
	2051.8	0	0	0		3901.9	4.30378	1.80073	3.07031	1551.9	0	0	4.60877						2.81669	99.1588	969.087	54.2996	214.019	1.11387		4.16292	84.9539	290.24	158.775						571.787	1.16153
	2051.9	0	0	12.2464		3902	0	5.43709	1.53185	1552	0	1.80073	3.07031						2.39706	14.4627	486.554	346.633	583.713	1.9814		2.41871	38.0006	1005.15	274.331						214.2	1.94275
	2052	0	1.80073	4.60877		3902.1	2.08156	5.43709	7.68307	1552.1	6.526	0	1.53185						2.35052	349.685	202.245	27.1185	592.262	0.98679		3.20079	70.53	234.024	34.3929						774.685	1.63027
	2052.1	0	0	0		3902.2	2.08156	7.24995	3.07031	1552.2	0	1.80073	3.07031						4.59772	243.557	1268.8	240.806	204.355	0.625018		2.77348	234.969	561.007	152.951						329.476	1.12202
	2052.2	0	0	1.53185		3902.3	2.08156	3.61891	3.07031	1552.3	2.08156	3.61891	3.07031						4.77962	65.1374	2503.25	1515.59	355.109	1.36038		3.07502	41.5632	542.777	162.801						384.767	1.98715
	2052.3	0	1.80073	3.07031		3902.4	2.08156	0	4.60877	1552.4	0	0	4.60877						2.86944	238.893	2119.44	947.909	926.346	2.08905		2.15081	34.3359	255.442	229.751						403.143	0.954048
	2052.4	0	0	3.07031		3902.5	2.08156	0	4.60877	1552.5	4.30378	1.80073	0						3.45179	94.0023	326.284	151.011	253.72	1.37055		4.23472	37.9601	238.735	278.451						405.748	1.32714
	2052.5	0	0	3.07031		3902.6	2.08156	3.61891	3.07031	1552.6	0	3.61891	1.53185						3.96021	21.7126	1464.93	133.109	71.6969	0.517395		2.29652	95.9252	10420	2447.3						604.611	0.464456
	2052.6	0	3.61891	3.07031		3902.7	4.30378	7.24995	1.53185	1552.7	2.08156	7.24995	4.60877						1.68945	12.6445	337.663	779.007	271.461	1.47934		3.53463	61.4715	175.45	128.489						1199.86	0.548273
	2052.7	0	1.80073	3.07031		3902.8	0	0	6.14723	1552.8	0	3.61891	4.60877						1.31511	34.3625	1036.17	196.139	311.218	1.44		3.13074	30.7435	847.937	324.259						492.743	1.48085
	2052.8	0	0	3.07031		3902.9	2.08156	1.80073	4.60877	1552.9	2.08156	1.80073	10.7295						3.87923	136.992	487.577	147.319	1333.87	0.49468		2.22212	48.8185	178.005	155.48						233.973	0.846157
	2052.9	0	1.80073	4.60877		3903	0	1.80073	1.53185	1553	4.30378	3.61891	1.53185						2.75513	63.3388	590.923	95.644	1361.07	1.06221		3.0399	23.5134	389.553	112.148						191.205	0.822764
	2053	2.08156	1.80073	7.68307		3903.1	2.08156	5.43709	4.60877	1553.1	0	3.61891	1.53185						1.76371	19.8945	2141.66	70.6052	222.691	1.48543		2.0056	14.4314	155.489	160.702						477.256	1.224
	2053.1	0	1.80073	1.53185		3903.2	4.30378	0	0	1553.2	0	3.61891	3.07031						3.34391	311.509	725.708	144.113	647.222	0.803285		4.49576	169.772	1094.47	189.592						371.646	0.271301
	2053.2	0	5.43709	6.14723		3903.3	8.74822	3.61891	4.60877	1553.3	2.08156	3.61891	4.60877						3.38546	30.7374	1112.86	200.688	400.463	1.43357		2.89359	16.2496	1602.44	774.568						368.971	0.843537
	2053.3	0	0	9.20839		3903.4	2.08156	0	4.60877	1553.4	4.30378	1.80073	3.07031						4.79459	54.1986	120.587	240.327	230.586	1.51784		2.83492	14.4627	493.718	135.582						419.805	0.588643
	2053.4	0	5.43709	3.07031		3903.5	2.08156	0	4.60877	1553.5	2.08156	3.61891	3.07031						2.54686	65.0876	309.575	30.6395	1162.17	1.54064		3.54564	21.7126	2027.46	478.905						342.508	1.27911
	2053.5	0	3.61891	7.68307		3903.6	2.08156	3.61891	3.07031	1553.6	0	1.80073	4.60877						2.55312	28.8737	350.291	57.8067	463.122	2.14219		2.6667	14.4627	315.972	469.844						569.792	1.0256
	2053.6	0	3.61891	3.07031		3903.7	2.08156	0	4.60877	1553.7	0	1.80073	4.60877						1.93163	151.604	3399.29	147.588	125.047	0.376115		3.07657	43.3149	3373.73	1739.42						2734.71	0.46954
	2053.7	0	3.61891	6.14723		3903.8	2.08156	1.80073	1.53185	1553.8	2.08156	1.80073	0						1.25153	43.4377	2346.95	393.646	428.617	0.373539		3.64111	37.9694	262.757	14.4627						317.653	0.961103
	2053.8	4.30378	0	4.60877		3903.9	0	1.80073	4.60877	1553.9	0	5.43709	12.2464						2.19697	47.0375	11027.5	2104.37	158.845	0.915879		2.8396	45.2001	3131.03	743.73						449.087	0.902225
	2053.9	0	1.80073	10.7295		3904	0	5.43709	6.14723	1554	0	0	10.7295						3.82424	127.923	550.488	118.98	323.611	0.782879		2.97224	25.3194	636.333	65.0423						217.735	1.31281
	2054	0	3.61891	9.20839		3904.1	2.08156	1.80073	7.68307	1554.1	4.30378	0	4.60877						1.96551	23.5134	591.105	68.5634	184.745	1.03685		4.72499	32.5381	411.135	119.379						360.966	0.73871
	2054.1	0	3.61891	12.2464		3904.2	0	3.61891	7.68307	1554.2	4.30378	0	1.53185						2.9144	209.202	336.737	83.1359	167.615	0.516718		2.78577	63.2808	1225.7	190.916						3082.11	0.514404
	2054.2	0	7.24995	10.7295		3904.3	4.30378	1.80073	10.7295	1554.3	0	1.80073	4.60877						1.74248	18.0503	338.478	192.954	312.799	2.93242		2.18775	52.4575	195.362	106.838						126.824	0.972595
	2054.3	0	7.24995	12.2464		3904.4	2.08156	0	6.14723	1554.4	0	0	3.07031						4.19905	88.6016	1868.73	140.96	468.651	1.01553		2.45101	23.4874	2048.48	882.609						589.054	1.29777
	2054.4	0	5.43709	4.60877		3904.5	2.08156	0	16.772	1554.5	0	1.80073	0						3.98875	34.3696	1003.52	206.457	414.876	0.653026		2.09322	28.95	589.934	207.188						2968.04	1.20979
	2054.5	0	12.6307	6.14723		3904.6	0	0	12.2464	1554.6	2.08156	1.80073	4.60877						2.09892	43.3212	2316.52	8690.62	213.999	1.22655		2.27387	43.3615	233.782	162.741						468.872	1.40537
	2054.6	0	5.43709	12.2464		3904.7	8.74822	3.61891	9.20839	1554.7	8.74822	1.80073	6.14723						1.97987	390.643	837.342	1002.71	305.447	0.539369		2.65933	14.4627	402.225	121.204						2003.96	0.632311
	2054.7	0	9.05019	6.14723		3904.8	0	1.80073	16.772	1554.8	0	0	4.60877						3.63286	14.4314	110.07	19.8823	307.847	1.31974		2.88645	63.3573	268.711	407.109						359.341	0.659707
	2054.8	0	5.43709	6.14723		3904.9	2.08156	0	10.7295	1554.9	2.08156	1.80073	6.14723						3.74108	215.65	472.274	195.135	207.741	0.867752		3.60842	25.3194	591.658	79.5976						51.934	0.722841
	2054.9	0	5.43709	18.2721		3905	0	1.80073	4.60877	1555	0	1.80073	4.60877						3.57478	65.0174	116.103	83.1035	492.91	0.632012		2.43384	19.8998	3419	1340.08						533.004	1.37524
	2055	0	10.8438	12.2464		3905.1	4.30378	1.80073	10.7295	1555.1	0	1.80073	7.68307						2.74011	27.1185	530.948	533.908	233.951	0.916846		2.28269	32.5172	3351.21	602.919						859.254	1.16395
	2055.1	0	7.24995	6.14723		3905.2	4.30378	0	4.60877	1555.2	2.08156	9.05019	7.68307						2.98534	138.826	2932.88	302.396	223.735	0.897353		3.55006	18.0816	793.481	275.024						559.347	1.20381
	2055.2	0	7.24995	12.2464		3905.3	2.08156	1.80073	6.14723	1555.3	2.08156	5.43709	9.20839						3.12795	30.774	1341.04	144.113	195.676	1.37435		3.82932	68.7743	862.62	278.122						147.373	1.67993
	2055.3	0	7.24995	9.20839		3905.4	2.08156	0	4.60877	1555.4	0	0	4.60877						2.38923	1182.64	220.239	21.6947	533.183	0.911582		2.39944	68.6983	667.071	200.741						690.728	1.41741
	2055.4	6.526	14.411	13.7591		3905.5	4.30378	0	6.14723	1555.5	2.08156	0	1.53185						4.88633	79.4507	1022.26	940.478	336.781	1.01796		3.9408	25.2353	754.312	169.08						233.56	0.925815
	2055.5	0	16.1846	10.7295		3905.6	2.08156	3.61891	3.07031	1555.6	2.08156	3.61891	4.60877						2.05416	93.9687	160.524	30.7374	249.419	1.79364		2.24955	131.893	912.434	175.204						370.456	1.09505
	2055.6	0	7.24995	12.2464		3905.7	0	1.80073	3.07031	1555.7	2.08156	1.80073	9.20839						2.17818	108.499	1109.2	77.6268	976.604	0.902273		1.91786	54.2815	256.159	37.9779						220.561	3.07726
	2055.7	0	19.7548	9.20839		3905.8	0	1.80073	1.53185	1555.8	2.08156	1.80073	3.07031						2.74234	1022.98	2300.64	693.799	896.544	0.824079		2.73849	63.2835	302.825	242.044						526.093	2.07682
	2055.8	2.08156	40.9651	12.2464		3905.9	0	7.24995	1.53185	1555.9	4.30378	0	7.68307						2.78558	70.4758	866.329	1941.36	134.092	1.01161		3.08347	30.7628	311.614	16.2634						329.803	0.807132
	2055.9	4.30378	37.4551	12.2464		3906	4.30378	5.43709	7.68307	1556	4.30378	3.61891	6.14723						1.96405	374.74	1497.58	79.5172	189.655	2.11357		2.35579	23.5134	1299.9	1047.44						1204.51	0.397598
	2056	0	57.4741	4.60877		3906.1	0	1.80073	3.07031	1556.1	0	1.80073	15.2677						1.85261	10.8263	632.448	112.182	379.118	2.40026		4.69052	160.562	774.959	1209.82						332.474	0.830099
	2056.1	2.08156	68.6277	18.2721		3906.2	0	1.80073	7.68307	1556.2	2.08156	1.80073	9.20839						2.18105	36.1883	1003.09	153.298	39.6483	0.91602		2.02779	83.1203	163.649	72.3432						280.798	1.08017
	2056.2	0	63.0361	7.68307		3906.3	2.08156	1.80073	3.07031	1556.3	2.08156	1.80073	24.31						2.43356	41.6428	250.514	161.871	1955.1	1.27426		2.37223	36.1776	279.326	130.092						796.747	0.372016
	2056.3	6.526	93.1988	16.772		3906.4	2.08156	3.61891	9.20839	1556.4	2.08156	0	7.68307						2.69936	45.2125	1401	156.776	151.313	1.83892		2.52616	12.6445	468.914	238.514						394.204	1.93758
	2056.4	4.30378	115.861	25.8156		3906.5	8.74822	9.05019	7.68307	1556.5	2.08156	0	16.772						1.84039	222.216	594.243	59.5211	157.391	0.776501		3.12105	387.436	157.52	59.7384						3708.92	2.05374
	2056.5	0	112.129	16.772		3906.6	15.373	1.80073	9.20839	1556.6	2.08156	1.80073	13.7591						2.1989	12.6445	9020.9	256.752	178.389	1.2722		3.41964	23.5187	172.779	27.1444						211.117	1.00418
	2056.6	6.526	117.729	13.7591		3906.7	8.74822	7.24995	19.7833	1556.7	4.30378	1.80073	18.2721						2.35735	21.5893	1144.21	124.367	213.887	0.728045		3.48702	21.6947	258.104	77.815						472.477	0.830202
	2056.7	2.08156	113.994	25.8156		3906.8	10.9697	1.80073	36.3078	1556.8	4.30378	1.80073	7.68307						1.97391	93.9004	389.608	66.9506	35.111	0.899385		1.62899	729.376	541.233	131.731						230.605	1.47065
	2056.8	2.08156	128.952	36.3078		3906.9	6.526	1.80073	28.8218	1556.9	4.30378	3.61891	16.772						3.6633	27.1497	4494.86	487.021	41.2002	0.526198		4.99029	54.2775	531.609	113.962						1165.55	1.45577
	2056.9	2.08156	98.9478	16.772		3907	15.373	5.43709	30.3223	1557	0	3.61891	24.31						3.17248	30.7203	1720.84	1742.45	64.2085	0.880313		2.78011	32.5556	453.14	308.408						201.849	0.94739
	2057	2.08156	72.3718	12.2464		3907.1	6.526	1.80073	13.7591	1557.1	0	1.80073	36.3078						2.44769	23.4495	532.703	848.368	204.799	0.788903		2.96616	97.3767	176.611	142.549						318.049	0.764781
	2057.1	0	64.8967	19.7833		3907.2	6.526	3.61891	24.31	1557.2	2.08156	5.43709	62.2626						4.37396	59.6702	1401.43	90.3407	7217.75	0.899555		2.37937	83.2381	1566.84	578.952						3292.32	1.14889
	2057.2	2.08156	46.4386	16.772		3907.3	4.30378	1.80073	3.07031	1557.3	2.08156	7.24995	90.7165						3.8488	275.076	1336.13	1269.94	973.563	1.28169		3.26005	61.4535	970.287	328.917						759.755	2.56189
	2057.3	0	40.9651	15.2677		3907.4	0	1.80073	4.60877	1557.4	2.08156	9.05019	84.3346						2.6078	12.6445	999.012	861.129	1673.56	0.743661		2.16258	61.5064	1462.9	612.109						425.28	0.487964
	2057.4	0	44.6108	12.2464		3907.5	6.526	3.61891	7.68307	1557.5	0	5.43709	100.353						3.69902	536.865	444.396	202.051	137.404	0.514209		3.12904	43.4372	511.446	43.4239						786.065	2.38457
	2057.5	2.08156	32.1724	10.7295		3907.6	4.30378	0	9.20839	1557.6	2.08156	5.43709	138.842						2.54499	14.4627	910.895	224.66	433.12	0.38402		2.59626	34.3563	292.847	305.985						589.634	0.403284
	2057.6	0	9.05019	9.20839		3907.7	2.08156	0	3.07031	1557.7	0	9.05019	164.523						2.35623	113.489	901.672	36.182	1626.7	0.639455		3.21731	16.2496	215.528	54.2749						1096.61	0.664668
	2057.7	0	10.8438	10.7295		3907.8	4.30378	5.43709	3.07031	1557.8	2.08156	19.7548	208.355						2.10659	126.695	175.235	30.7279	300.195	1.98793		3.19179	16.2117	675.564	235.616						745.815	1.34613
	2057.8	0	23.3158	10.7295		3907.9	0	9.05019	4.60877	1557.9	0	10.8438	266.103						4.0592	70.5705	765.552	496.384	744.573	2.11838		2.24853	19.8035	1772.36	252.513						510.206	1.75902
	2057.9	0	14.411	6.14723		3908	0	5.43709	3.07031	1558	0	7.24995	200.191						4.32165	199.996	1732.26	733.976	379.784	0.780396		2.84882	28.9505	3389.63	1751.4						671.759	0.655902
	2058	2.08156	10.8438	4.60877		3908.1	0	1.80073	0	1558.1	2.08156	16.1846	172.593						3.75039	43.4208	1505.66	206.193	230.388	0.859402		2.08044	472.538	253.519	275.812						451.628	0.921364
	2058.1	2.08156	10.8438	7.68307		3908.2	0	3.61891	10.7295	1558.2	0	5.43709	146.844						2.60837	12.6445	918.975	117.035	226.198	0.98906		2.34124	18.0588	2338.46	891.901						3013.77	0.671601
	2058.2	0	10.8438	9.20839		3908.3	0	1.80073	1.53185	1558.3	0	9.05019	119.726						4.07491	337.613	4796.43	139.195	549.76	1.52685		4.49978	32.5868	411.494	39.8193						1440.15	0.467382
	2058.3	0	12.6307	4.60877		3908.4	0	0	4.60877	1558.4	0	0	92.3173						2.63385	655.266	2384.41	1164.09	390.209	1.08629		2.08474	10.8263	248.636	148.297						204.542	1.7869
	2058.4	0	3.61891	6.14723		3908.5	6.526	1.80073	3.07031	1558.5	2.08156	1.80073	76.4044						2.89607	41.5679	1104.09	59.6945	283.676	1.00639		2.62208	19.8945	287.191	342.894						396.316	0.793991
	2058.5	0	3.61891	7.68307		3908.6	0	0	3.07031	1558.6	2.08156	1.80073	31.8212						2.69169	43.4073	337.224	406.408	615.892	1.62355		2.99098	32.5747	227.548	166.26						163.037	1.02561
	2058.6	0	5.43709	9.20839		3908.7	4.30378	5.43709	0	1558.7	6.526	1.80073	19.7833						2.38463	134.779	208.834	50.461	469.593	1.00118		2.85265	10.8263	763.405	390.851						258.15	2.90523
	2058.7	0	7.24995	13.7591		3908.8	2.08156	0	4.60877	1558.8	0	1.80073	18.2721						2.95541	19.8823	2575.01	7190.84	193.444	0.420682		3.5716	14.4314	1290.73	392.346						123.527	1.19828
	2058.8	0	3.61891	16.772		3908.9	2.08156	1.80073	3.07031	1558.9	2.08156	5.43709	22.8028						2.93805	12.6445	372.273	119.095	205.622	1.08901		1.77983	28.9383	642.631	153.665						929.38	0.996903
	2058.9	0	7.24995	13.7591		3909	4.30378	0	3.07031	1559	0	1.80073	13.7591						2.00399	50.6456	387.502	45.1675	2231.15	1.00473		3.65978	18.0503	365.306	131.558						1565.69	1.44794
	2059	0	5.43709	10.7295		3909.1	0	0	6.14723	1559.1	0	1.80073	22.8028						2.84569	173.132	471.873	231.433	190.202	2.52831		3.374	174.749	469.681	839.544						571.244	1.13901
	2059.1	0	5.43709	21.2939		3909.2	2.08156	5.43709	1.53185	1559.2	0	3.61891	15.2677						6.00362	27.1238	128.241	54.2891	169.26	0.496784		2.17343	65.1043	537.865	133.585						218.681	0.552553
	2059.2	0	3.61891	10.7295		3909.3	0	0	9.20839	1559.3	0	0	15.2677						3.15473	27.1143	865.093	84.7246	425.23	2.13625		2.15984	34.3871	453.711	75.8369						320.928	1.45811
	2059.3	2.08156	5.43709	19.7833		3909.4	0	0	1.53185	1559.4	2.08156	1.80073	7.68307						4.22052	117.484	1364.7	95.6855	438.492	1.49943		3.71232	39.7876	980.178	377.606						174.296	1.0143
	2059.4	0	0	31.8212		3909.5	0	7.24995	7.68307	1559.5	2.08156	0	12.2464						2.96443	27.1497	1181.58	496.701	369.12	1.74998		2.31942	39.8315	202.305	63.3061						262.984	0.966091
	2059.5	0	9.05019	33.3184		3909.6	4.30378	1.80073	1.53185	1559.6	2.08156	3.61891	7.68307						2.42198	124.043	36.6322	59.7244	141.793	1.14194		1.97746	79.632	3490.76	620.21						207.439	1.4784
	2059.6	0	9.05019	18.2721		3909.7	4.30378	3.61891	4.60877	1559.7	0	3.61891	13.7591						2.55491	210.729	353.027	128.358	431.711	0.588431		2.47131	47.0008	537.426	218.208						923.273	1.11378
	2059.7	4.30378	12.6307	13.7591		3909.8	0	7.24995	7.68307	1559.8	6.526	1.80073	4.60877						1.77451	185.368	2718.22	517.681	244.45	0.776911		2.27723	93.9911	317.544	59.732						457.203	0.76799
	2059.8	0	1.80073	15.2677		3909.9	2.08156	1.80073	1.53185	1559.9	2.08156	0	4.60877						2.15312	39.698	5321.51	5315.95	112.971	3.0743		3.54093	25.3141	1526.65	803.324						818.784	0.552279
	2059.9	0	9.05019	22.8028		3910	0	3.61891	7.68307	1560	0	0	6.14723						3.4921	54.2453	516.676	760.935	326.629	0.821847		2.61465	200.76	467.061	488.395						942.864	1.39877
	2060	0	5.43709	42.2666		3910.1	2.08156	5.43709	4.60877	1560.1	2.08156	1.80073	4.60877						3.2261	99.3878	548.313	364.732	215.1	1.76476		3.82984	12.6445	3056.49	685.496						603.451	1.49739
	2060.1	2.08156	9.05019	19.7833		3910.2	4.30378	3.61891	6.14723	1560.2	2.08156	3.61891	7.68307						2.57829	996.749	332.749	48.7402	118.901	1.00103		2.35935	12.6445	157.07	45.1617						431.765	1.11809
	2060.2	0	7.24995	21.2939		3910.3	4.30378	1.80073	4.60877	1560.3	0	3.61891	7.68307						6.24361	68.6692	182.639	74.0522	114.503	0.510928		3.54195	509.197	959.615	142.446						765.036	1.05746
	2060.3	2.08156	3.61891	24.31		3910.4	4.30378	1.80073	12.2464	1560.4	2.08156	0	1.53185						4.60818	63.2484	1347.83	3489.58	399.941	1.08855		3.53605	86.7804	264.503	137.323						483.349	0.96573
	2060.4	2.08156	5.43709	24.31		3910.5	8.74822	3.61891	7.68307	1560.5	2.08156	0	3.07031						2.69582	253.06	3310.37	3724.96	926.89	1.14205		2.82455	45.2368	416.655	48.8695						643.544	0.952035
	2060.5	0	3.61891	40.7794		3910.6	2.08156	0	7.68307	1560.6	2.08156	5.43709	3.07031						2.60742	25.2998	1586.06	32.564	874.277	1.26214		3.08153	43.344	808.981	270.15						726.918	0.90935
	2060.6	2.08156	3.61891	36.3078		3910.7	8.74822	0	9.20839	1560.7	0	1.80073	6.14723						3.32353	135.659	126.736	48.801	594.132	1.39253		2.77091	21.6947	542.697	45.2242						2438.39	2.06844
	2060.7	0	1.80073	40.7794		3910.8	2.08156	3.61891	9.20839	1560.8	0	0	3.07031						2.31743	14.4314	443.369	140.894	656.306	1.84364		1.94998	12.6445	252.717	153.056						453.849	1.80454
	2060.8	2.08156	5.43709	36.3078		3910.9	0	1.80073	7.68307	1560.9	2.08156	0	0						3.76595	56.102	438.051	41.5999	175.027	1.00756		4.53209	186.273	670.391	1095.45						2264.6	0.83826
	2060.9	0	5.43709	39.2906		3911	2.08156	3.61891	3.07031	1561	4.30378	1.80073	3.07031						2.92131	46.9571	312.544	19.8998	175.662	0.611024		2.52109	25.3369	131.591	81.4756						930.066	1.46208
	2061	0	1.80073	36.3078		3911.1	0	0	1.53185	1561.1	2.08156	5.43709	1.53185						3.15452	74.0004	1515.06	236.765	512.691	2.67298		1.84231	45.2358	522.355	272.864						842.484	0.755867
	2061.1	0	7.24995	40.7794		3911.2	2.08156	3.61891	0	1561.2	4.30378	1.80073	4.60877						1.90044	86.7133	801.832	127.794	42.7361	1.35837		1.54754	27.1376	1584.36	257.857						331.748	0.705813
	2061.2	2.08156	5.43709	36.3078		3911.3	4.30378	1.80073	6.14723	1561.3	2.08156	1.80073	6.14723						2.84754	39.7892	515.13	59.6639	860.104	1.3344		2.78471	230.778	432.612	151.916						192.205	0.950155
	2061.3	0	5.43709	33.3184		3911.4	2.08156	0	4.60877	1561.4	2.08156	0	1.53185						3.0007	113.26	929.36	531.108	527.06	1.0251		1.5475	139.363	1762.79	231.08						184.721	1.12035
	2061.4	4.30378	9.05019	31.8212		3911.5	0	1.80073	3.07031	1561.5	0	0	1.53185						1.80516	47.0178	2124.84	397.462	349.403	1.78243		1.77208	66.8735	493.718	135.582						149.642	0.761296
	2061.5	0	1.80073	25.8156		3911.6	0	3.61891	4.60877	1561.6	0	3.61891	6.14723						1.88998	14.4314	2225.54	308.87	50.4086	0.694185		3.42194	88.5506	1637.5	563.808						511.618	0.491836
	2061.6	0	5.43709	34.814		3911.7	2.08156	5.43709	3.07031	1561.7	0	3.61891	4.60877						1.94467	260.596	377.472	1415.83	271.851	0.525539		3.16293	37.9827	904.537	245.052						148.205	1.50708
	2061.7	0	1.80073	21.2939		3911.8	2.08156	5.43709	6.14723	1561.8	4.30378	0	4.60877						3.38645	117.085	1189.61	183.036	295.085	1.31333		3.71654	68.7433	224.509	180.379						425.094	0.808105
	2061.8	2.08156	3.61891	37.8		3911.9	0	3.61891	9.20839	1561.9	0	3.61891	3.07031						3.36989	21.6814	7808.01	488.614	408.384	0.618304		2.49783	16.2496	2996.94	605.952						385.226	1.02171
	2061.9	0	3.61891	21.2939		3912	0	0	7.68307	1562	0	3.61891	9.20839						1.59084	170.584	307.268	248.585	85.549	1.18536		1.75263	48.8627	367.534	249.463						325.783	1.35305
	2062	2.08156	1.80073	22.8028		3912.1	2.08156	0	1.53185	1562.1	0	0	4.60877						2.82027	104.911	314.214	108.358	217.701	0.977431		3.15669	139.256	291.228	264.137						7195.25	1.05305
	2062.1	0	1.80073	13.7591		3912.2	2.08156	5.43709	3.07031	1562.2	2.08156	3.61891	1.53185						1.67033	90.202	539.381	364.066	296.491	0.993416		2.21256	25.3262	349.614	219.886						1154.41	1.02156
	2062.2	0	1.80073	15.2677		3912.3	2.08156	3.61891	6.14723	1562.3	0	3.61891	3.07031						2.73561	82.9787	1339.79	165.696	525.43	0.923666		4.3486	41.6249	1716.01	679.888						494.463	1.20773
	2062.3	0	1.80073	15.2677		3912.4	0	9.05019	1.53185	1562.4	2.08156	1.80073	3.07031						3.06349	27.1201	241.599	137.575	336.778	1.10908		2.41766	56.0626	1685.23	210.965						241.417	1.32891
	2062.4	0	3.61891	6.14723		3912.5	0	0	7.68307	1562.5	2.08156	1.80073	4.60877						1.50569	12.6445	318.576	21.7005	231.646	1.34754		2.48641	21.7126	296.122	130.09						1239.43	0.757111
	2062.5	0	5.43709	9.20839		3912.6	0	1.80073	4.60877	1562.6	2.08156	1.80073	1.53185						4.05063	203.557	122.022	21.6867	4686.52	0.424256		3.05682	50.6697	513.568	275.802						163.824	1.20443
	2062.6	0	0	12.2464		3912.7	6.526	1.80073	3.07031	1562.7	4.30378	3.61891	3.07031						2.66325	70.5467	740.539	145.509	164.842	0.986936		2.22033	10.8263	551.258	187.785						865.497	1.36802
	2062.7	0	1.80073	6.14723		3912.8	2.08156	3.61891	6.14723	1562.8	0	0	0						1.8933	23.4821	566.375	66.9548	131.331	0.480035		2.16008	10.8263	2177.19	209.569						1945.36	1.20487
	2062.8	0	5.43709	9.20839		3912.9	2.08156	1.80073	6.14723	1562.9	0	1.80073	6.14723						5.64454	10.8263	1250.57	206.774	240.125	0.523801		2.78419	12.6445	492.188	614.072						406.257	0.47173
	2062.9	2.08156	0	12.2464		3913	2.08156	1.80073	4.60877	1563	2.08156	0	3.07031						4.83151	12.6445	159.682	38.0065	272.855	0.819358		3.36514	19.8306	582.282	83.0779						573.282	1.79267
	2063	0	0	4.60877		3913.1	2.08156	1.80073	0	1563.1	0	3.61891	1.53185						3.05003	225.357	242.99	459.526	258.368	0.844501		3.13556	21.7126	486.26	346.745						993.333	0.600404
	2063.1	0	0	4.60877		3913.2	2.08156	0	0	1563.2	0	3.61891	1.53185						2.56281	102.94	2534.94	476.528	548.921	3.28139		2.34593	140.989	687.638	207.17						1752.4	2.67147
	2063.2	0	0	4.60877		3913.3	4.30378	5.43709	4.60877	1563.3	2.08156	0	4.60877						3.66411	484.494	686.888	39.8193	337.697	1.24057		3.36877	23.5134	686.033	206.095						1356.88	0.725635
	2063.3	2.08156	0	1.53185		3913.4	2.08156	0	3.07031	1563.4	0	5.43709	1.53185						3.54533	48.8364	424.132	63.2616	210.235	1.13621		2.03634	216.535	2479.99	200.135						540.659	0.905037
	2063.4	0	0	12.2464		3913.5	0	1.80073	1.53185	1563.5	0	1.80073	0						1.31355	47.046	836.76	2587.75	2269.28	0.737523		0.929805	121.295	2052.27	704.721						154.319	1.74137
	2063.5	2.08156	0	9.20839		3913.6	2.08156	3.61891	1.53185	1563.6	2.08156	5.43709	1.53185						2.06566	225.57	2240.74	735.764	301.106	1.17735		2.32759	21.6693	647.364	139.102						414.493	0.512184
	2063.6	2.08156	1.80073	4.60877		3913.7	0	0	0	1563.7	0	1.80073	1.53185						1.76298	133.739	1371.17	66.8406	154.301	1.1672		3.94404	139.266	2960.79	739.437						108.225	1.27365
	2063.7	0	0	6.14723		3913.8	4.30378	0	3.07031	1563.8	2.08156	1.80073	1.53185						2.32577	292.838	465.413	75.7775	120.562	0.77946		2.37199	19.8945	400.474	358.655						216.623	1.45913
	2063.8	0	0	4.60877		3913.9	0	1.80073	3.07031	1563.9	2.08156	0	4.60877						3.78921	182.299	351.271	240.129	614.096	0.449567		3.36508	167.914	264.41	34.3822						939.723	1.32177
	2063.9	2.08156	0	4.60877		3914	0	0	4.60877	1564	0	1.80073	0						1.7321	12.6445	4286.12	465.747	280.238	1.06053		2.69617	41.62	346.208	195.403						406.066	0.702184
	2064	0	1.80073	6.14723		3914.1	2.08156	3.61891	6.14723	1564.1	2.08156	3.61891	3.07031						2.37936	88.5848	2986.5	1403.49	300.011	0.618894		2.14629	18.0299	2489.2	1004.85						887.462	1.26818
	2064.1	0	0	1.53185		3914.2	6.526	5.43709	1.53185	1564.2	0	0	7.68307						3.32685	50.5233	654.619	93.7018	639.056	0.691592		2.50385	48.8185	82.4581	117.594						274.521	0.618924
	2064.2	0	0	3.07031		3914.3	6.526	1.80073	1.53185	1564.3	0	1.80073	4.60877						1.10274	122.93	276.48	102.751	610.552	0.482749		2.26613	95.7994	306.046	238.168						461.844	1.17281
	2064.3	0	0	4.60877		3914.4	0	1.80073	7.68307	1564.4	2.08156	5.43709	6.14723						4.24677	10.8263	778.322	1576.69	195.48	0.572575		1.58538	940.186	495.189	102.869						300.696	0.766524
	2064.4	0	1.80073	1.53185		3914.5	4.30378	0	9.20839	1564.5	2.08156	1.80073	1.53185						1.44832	323.51	264.649	323.566	280.433	0.987647		2.50932	14.4627	663.417	34.3571						257.827	1.11031
	2064.5	2.08156	0	3.07031		3914.6	0	0	4.60877	1564.6	0	1.80073	3.07031						2.62534	21.6693	184.474	81.4425	231.345	1.04835		3.72411	25.2882	951.151	46.9391						630.201	0.671736
	2064.6	0	0	1.53185		3914.7	2.08156	3.61891	7.68307	1564.7	0	3.61891	3.07031						2.53136	19.8765	3084.55	212.172	220.595	1.75309		2.57515	72.4196	238.748	23.4437						742.58	1.2418
	2064.7	0	0	0		3914.8	0	5.43709	3.07031	1564.8	0	1.80073	3.07031						2.83229	70.5682	887.309	54.18	230.721	0.727259		1.53887	70.4937	311.647	175.272						351.35	0.789799
	2064.8	2.08156	1.80073	6.14723		3914.9	2.08156	1.80073	1.53185	1564.9	0	3.61891	1.53185						3.33743	271.983	2209.95	478.064	585.387	0.41543		2.497	21.6814	192.022	317.554						310.008	0.65972
	2064.9	0	1.80073	1.53185		3915	0	1.80073	7.68307	1565	2.08156	1.80073	4.60877						1.70562	14.4627	224.436	39.8368	236.992	1.10929		3.27572	139.298	679.775	243.966						102.361	0.33513
	2065	0	0	3.07031		3915.1	2.08156	3.61891	0	1565.1	0	0	3.07031						3.92888	101.386	114.565	63.3573	670.945	1.29041		4.00928	32.5376	165.849	120.926						306.583	1.27797
	2065.1	2.08156	1.80073	3.07031		3915.2	0	3.61891	4.60877	1565.2	4.30378	0	1.53185						2.68995	34.3521	1216.28	72.3488	209.44	0.855046		2.73812	94.0784	1245.38	289.409						2719.47	2.40905
	2065.2	0	0	6.14723		3915.3	2.08156	3.61891	3.07031	1565.3	0	3.61891	6.14723						2.86604	72.1413	421.296	30.7199	418.911	0.971427		2.54914	108.544	371.266	47.0746						408.192	0.76515
	2065.3	0	0	7.68307		3915.4	2.08156	0	1.53185	1565.4	2.08156	0	3.07031						1.90272	61.5492	146.116	88.5732	239.117	2.30046		1.66619	70.5735	306.895	267.955						497.898	2.0739
	2065.4	0	0	3.07031		3915.5	4.30378	0	1.53185	1565.5	0	1.80073	10.7295						2.6783	47.0084	620.062	237.125	296.88	0.791627		2.83621	18.0299	367.392	95.8627						560.129	0.920952
	2065.5	0	0	4.60877		3915.6	0	3.61891	4.60877	1565.6	2.08156	1.80073	4.60877						3.01627	400.071	771.353	267.547	264.579	0.433692		2.58632	10.8263	687.966	115.799						211.113	0.672928
	2065.6	0	0	1.53185		3915.7	0	0	6.14723	1565.7	4.30378	3.61891	6.14723						2.80742	72.406	494.427	108.505	59.5389	2.10268		2.73617	32.5381	977.209	243.856						717.407	1.05266
	2065.7	0	3.61891	3.07031		3915.8	4.30378	5.43709	4.60877	1565.8	2.08156	5.43709	4.60877						3.13393	10.8263	624.698	547.626	698.561	0.639199		3.86713	27.1497	412.107	171.027						3072.16	0.823549
	2065.8	0	0	3.07031		3915.9	6.526	3.61891	4.60877	1565.9	0	1.80073	1.53185						1.88197	19.8685	1967.41	117.342	252.213	0.609075		3.59239	12.6445	325.977	190.828						307.529	1.42933
	2065.9	2.08156	3.61891	6.14723		3916	4.30378	1.80073	0	1566	0	1.80073	3.07031						1.38207	241.734	553.162	52.3154	562.199	0.867359		2.58224	61.4881	158.784	171.113						683.149	0.657284
	2066	2.08156	0	3.07031		3916.1	0	3.61891	7.68307	1566.1	0	5.43709	0						2.64309	57.6491	294.445	97.2652	742.191	0.438451		3.11468	12.6445	566.592	43.4557						608.461	1.07756
	2066.1	0	0	6.14723		3916.2	4.30378	3.61891	1.53185	1566.2	2.08156	0	3.07031						1.94466	110.103	2069.47	6095.4	54.9042	0.850875		1.73895	52.4868	601.514	48.8306						126.793	1.16636
	2066.2	0	0	3.07031		3916.3	0	3.61891	1.53185	1566.3	0	0	3.07031						2.62939	57.8374	822.967	90.2427	535.022	1.57052		2.68348	25.2799	125.246	386.639						302.589	1.0764
	2066.3	0	1.80073	4.60877		3916.4	2.08156	3.61891	1.53185	1566.4	2.08156	0	3.07031						3.03016	14.4627	325.244	61.4676	633.72	1.82263		2.39025	21.6314	280.581	133.472						982.055	1.16564
	2066.4	2.08156	0	1.53185		3916.5	4.30378	1.80073	4.60877	1566.5	6.526	5.43709	6.14723						1.76142	16.246	361.419	275.329	112.856	0.808026		5.18384	115.819	205.854	74.2119						359.97	0.817267
	2066.5	0	1.80073	1.53185		3916.6	0	1.80073	3.07031	1566.6	0	3.61891	1.53185						1.58843	83.2065	301.949	307.376	426.192	1.51816		2.16366	72.436	3028.72	1052.93						495.244	0.48216
	2066.6	0	1.80073	4.60877		3916.7	2.08156	1.80073	1.53185	1566.7	0	0	0						2.03494	200.51	984.226	95.5155	100.849	0.990823		2.80201	104.748	573.56	178.465						481.169	1.19607
	2066.7	0	0	6.14723		3916.8	0	1.80073	1.53185	1566.8	0	1.80073	9.20839						2.09153	23.5134	2340.68	90.2361	93.1526	0.81783		3.09818	16.2634	2735.28	1542.4						582.151	0.62951
	2066.8	0	1.80073	0		3916.9	0	0	7.68307	1566.9	0	0	3.07031						2.54035	21.6814	783.328	72.407	1131.69	1.88181		2.99848	57.8487	255.259	18.0763						1253.32	1.76264
	2066.9	0	1.80073	1.53185		3917	2.08156	3.61891	1.53185	1567	2.08156	0	1.53185						2.49542	106.466	1159.51	70.3124	392.232	0.756023		4.6311	19.8823	1109.92	280.113						1209.18	0.865885
	2067	0	1.80073	6.14723		3917.1	0	1.80073	6.14723	1567.1	4.30378	3.61891	3.07031						3.68831	30.7565	760.642	224.48	148.818	0.394706		3.26036	21.6693	4824.9	635.27						310.249	1.55483
	2067.1	2.08156	1.80073	10.7295		3917.2	0	3.61891	1.53185	1567.2	4.30378	0	1.53185						2.59984	34.3684	318.138	81.2749	327.89	0.846042		1.55873	28.9367	853.2	360.062						312.37	2.392
	2067.2	0	1.80073	9.20839		3917.3	0	0	6.14723	1567.3	0	0	0						3.39113	25.3056	1493.1	110.405	448.583	0.929615		2.76071	47.0561	1432.08	856.92						975.462	0.852419
	2067.3	4.30378	1.80073	21.2939		3917.4	0	0	3.07031	1567.4	0	9.05019	3.07031						2.50917	39.8014	3476.07	1239.45	236.591	0.993224		2.87597	28.95	1229.73	200.424						129.878	0.747597
	2067.4	0	5.43709	16.772		3917.5	6.526	1.80073	3.07031	1567.5	2.08156	0	1.53185						1.83536	28.9383	1043.69	81.2336	201.614	0.618553		3.87089	21.6867	703.896	317.81						2181.04	1.76095
	2067.5	0	7.24995	27.3195		3917.6	4.30378	9.05019	9.20839	1567.6	0	5.43709	1.53185						3.35964	14.4314	205.903	593.897	241.367	0.98682		3.97538	19.8998	65.6412	16.2496						2597.33	1.18347
	2067.6	2.08156	5.43709	24.31		3917.7	15.373	0	3.07031	1567.7	0	0	7.68307						2.17998	21.6701	267.381	52.3039	235.247	0.932736		2.51326	39.683	244.889	203.191						1056.94	1.02906
	2067.7	2.08156	1.80073	27.3195		3917.8	6.526	3.61891	7.68307	1567.8	0	0	1.53185						1.68874	12.6445	1750.39	1237.65	263.242	2.59153		3.00581	103.208	276.918	297.045						128.213	1.08449
	2067.8	0	7.24995	31.8212		3917.9	13.1743	0	7.68307	1567.9	2.08156	0	4.60877						3.13588	43.4131	281.62	36.1883	173.62	1.14683		2.49458	28.9187	1198.29	249.647						234.985	0.69802
	2067.9	0	3.61891	13.7591		3918	10.9697	0	7.68307	1568	0	5.43709	3.07031						3.24979	57.8308	841.545	109.74	275.768	1.00299		2.95824	30.7512	465.789	203.732						675.805	1.70732
	2068	0	1.80073	9.20839		3918.1	2.08156	3.61891	7.68307	1568.1	0	5.43709	3.07031						3.11815	99.352	270.388	122.294	270.489	0.693565		3.79746	56.0636	496.905	269.987						304.567	0.802563
	2068.1	0	0	10.7295		3918.2	6.526	5.43709	7.68307	1568.2	2.08156	5.43709	6.14723						2.17151	32.5177	562.685	668.859	163.372	1.64681		5.25112	88.7003	177.995	214.252						210.461	1.75954
	2068.2	0	0	9.20839		3918.3	4.30378	0	4.60877	1568.3	0	0	1.53185						2.73471	19.7711	811.147	431.981	219.602	0.759514		1.87834	25.3003	1989.14	393.444						283.559	0.792094
	2068.3	0	0	1.53185		3918.4	4.30378	3.61891	10.7295	1568.4	4.30378	1.80073	3.07031						2.14601	21.7005	1169.43	145.537	1509.67	1.22485		2.2368	28.95	1066.97	68.8298						414.431	2.09167
	2068.4	0	1.80073	3.07031		3918.5	2.08156	5.43709	6.14723	1568.5	0	5.43709	0						2.81255	66.9815	145.047	941.598	197.393	1.97315		2.47097	48.7573	647.613	182.6						149.537	1.17183
	2068.5	0	0	3.07031		3918.6	4.30378	0	7.68307	1568.6	2.08156	3.61891	1.53185						2.37021	773.547	3609.21	117.379	166.618	0.724939		4.54204	59.7262	292.445	216.71						973.598	0.214091
	2068.6	0	0	4.60877		3918.7	2.08156	1.80073	4.60877	1568.7	2.08156	7.24995	4.60877						3.34011	110.432	927.157	196.359	279.892	0.805975		2.11358	204.413	209.835	142.282						428.944	0.92192
	2068.7	0	0	3.07031		3918.8	4.30378	1.80073	3.07031	1568.8	2.08156	1.80073	1.53185						2.56196	66.853	157.218	1151.24	368.517	0.500169		5.74035	47.0191	337.047	505.427						1108.78	1.89645
	2068.8	0	1.80073	0		3918.9	2.08156	3.61891	6.14723	1568.9	2.08156	5.43709	6.14723						2.35209	14.4314	399.509	820.647	328.147	0.603172		2.27416	10.8263	4799.99	1392.43						304.93	0.861196
	2068.9	0	0	3.07031		3919	2.08156	5.43709	1.53185	1569	2.08156	3.61891	3.07031						2.88765	95.8637	258.186	458.316	617.393	1.22385		2.52898	195.108	1318.09	133.677						5348.52	0.729556
	2069	0	1.80073	1.53185		3919.1	2.08156	0	1.53185	1569.1	0	1.80073	0						1.8461	228.806	359.224	50.6001	158.868	0.888812		3.31362	119.338	796.021	261.648						1055.23	1.26417
	2069.1	0	0	4.60877		3919.2	0	3.61891	7.68307	1569.2	6.526	0	3.07031						2.54528	305.787	161.216	37.9815	159.63	0.62634		2.58147	30.7633	353.128	276.088						1584.06	2.10013
	2069.2	0	0	4.60877		3919.3	6.526	0	6.14723	1569.3	0	5.43709	1.53185						1.91037	717.842	1356.63	48.8444	522.849	1.13873		2.34675	36.1441	1526.52	324.496						369.266	1.46369
	2069.3	0	0	1.53185		3919.4	4.30378	0	3.07031	1569.4	2.08156	1.80073	1.53185						2.31619	122.719	692.705	61.406	354.49	1.58179		1.36258	59.681	513.228	90.3267						1946.98	1.06891
	2069.4	0	0	3.07031		3919.5	4.30378	0	4.60877	1569.5	4.30378	0	1.53185						3.76152	14.4627	1192.17	600.299	134.212	2.72533		2.92334	23.5134	734.715	241.879						385.141	1.30684
	2069.5	0	0	1.53185		3919.6	2.08156	1.80073	3.07031	1569.6	2.08156	1.80073	6.14723						2.91359	70.5346	531.335	45.2443	243.783	1.21975		2.78862	43.4198	426.429	529.479						287.711	1.30887
	2069.6	4.30378	0	3.07031		3919.7	2.08156	5.43709	1.53185	1569.7	0	1.80073	1.53185						2.37779	370.187	134.205	138.876	422.016	1.71175		2.73308	18.0299	1629.24	1021.63						821.314	0.923049
	2069.7	0	1.80073	3.07031		3919.8	0	1.80073	0	1569.8	0	1.80073	7.68307						3.05676	17.9529	513.655	509.661	547.206	0.959988		2.56588	25.3065	583.293	72.3942						165.951	1.2322
	2069.8	0	0	0		3919.9	2.08156	0	3.07031	1569.9	2.08156	0	0						2.96399	761.39	2525.4	214.446	290.304	0.611592		1.71264	48.8748	519.229	204.732						190.842	1.00354
	2069.9	0	1.80073	9.20839		3920	0	1.80073	1.53185	1570	0	0	4.60877						2.4061	1412.35	1374.09	90.0329	490.516	1.08947		3.3758	37.9711	215.894	19.8632						139.13	1.43438
	2070	0	1.80073	7.68307		3920.1	0	0	3.07031	1570.1	0	0	3.07031						1.86165	153.373	1016.68	268.522	164.707	3.38223		2.42571	10.8263	422.565	36.1632						339.295	1.37788
	2070.1	0	0	3.07031		3920.2	2.08156	5.43709	9.20839	1570.2	4.30378	0	0						4.65694	12.6445	285.765	93.7131	153.869	0.842712		2.23952	36.1825	836.42	160.975						1183.75	0.494716
	2070.2	0	0	3.07031		3920.3	0	7.24995	0	1570.3	4.30378	1.80073	0						2.75939	25.2677	3479.82	201.907	326.192	1.06957		2.42417	52.5059	3072.71	486.157						899.683	0.768384
	2070.3	0	0	1.53185		3920.4	2.08156	1.80073	3.07031	1570.4	4.30378	0	6.14723						4.45494	353.089	1945.89	321.003	939.904	0.808947		3.63791	14.4314	264.134	45.2194						1577.4	0.545937
	2070.4	0	0	4.60877		3920.5	8.74822	5.43709	3.07031	1570.5	0	0	3.07031						2.68014	81.4174	202.537	39.8188	2400.66	0.312596		3.8319	72.3953	853.654	496.893						437.329	1.05975
	2070.5	0	0	9.20839		3920.6	2.08156	5.43709	3.07031	1570.6	0	3.61891	4.60877						3.93876	63.3147	565.704	578.767	231.645	0.856163		1.8801	39.678	2968.69	501.613						196.975	0.323401
	2070.6	0	0	1.53185		3920.7	2.08156	0	0	1570.7	0	1.80073	0						3.24918	323.687	876.593	84.5608	197.05	0.773464		2.18293	10.8263	951.305	1781.59						226.174	0.95216
	2070.7	2.08156	0	3.07031		3920.8	2.08156	3.61891	1.53185	1570.8	2.08156	0	3.07031						2.71225	138.639	606.366	122.836	403.745	1.14124		2.2725	153.804	1293.15	144.731						2910.99	1.71442
	2070.8	0	0	1.53185		3920.9	2.08156	0	0	1570.9	0	0	1.53185						1.68171	43.4145	979.859	171.492	373.139	0.917224		3.98433	14.4627	207.918	182.445						910.618	1.25627
	2070.9	0	3.61891	1.53185		3921	2.08156	0	0	1571	0	5.43709	4.60877						2.17817	181.957	503.446	552.085	129.999	1.61806		1.80443	12.6445	1755.38	958.718						527.225	2.04574
	2071	0	0	0		3921.1	0	0	3.07031	1571.1	2.08156	0	1.53185						2.44682	41.5891	186.259	124.761	401.723	0.925612		4.21157	88.4945	1039.15	83.2812						146.588	1.0027
	2071.1	0	0	1.53185		3921.2	2.08156	0	9.20839	1571.2	2.08156	0	4.60877						3.65024	315.052	148.046	99.2984	646.448	0.934006		2.08056	75.9888	264.616	119.266						340.9	0.771904
	2071.2	0	0	4.60877		3921.3	0	5.43709	1.53185	1571.3	0	0	0						3.5737	216.89	995.599	731.541	641.491	0.372942		2.32953	126.276	302.69	104.963						278.073	0.40358
	2071.3	0	0	7.68307		3921.4	2.08156	3.61891	4.60877	1571.4	0	0	4.60877						2.95183	179.984	1105.7	816.322	3204.45	1.00881		2.32599	12.6445	870.553	691.852						377.057	3.77261
	2071.4	0	0	3.07031		3921.5	0	3.61891	4.60877	1571.5	2.08156	1.80073	1.53185						2.65678	156.165	1413.37	259.878	505.029	0.9855		2.43492	12.6445	334.345	205.815						3043.03	1.16811
	2071.5	0	0	4.60877		3921.6	6.526	5.43709	4.60877	1571.6	4.30378	0	3.07031						3.17181	168.069	540.771	201.143	359.748	1.99904		2.12444	19.8823	1492.71	656.526						374.534	1.72082
	2071.6	0	0	4.60877		3921.7	4.30378	0	4.60877	1571.7	2.08156	0	0						2.30899	59.7236	707.881	335.59	300.441	0.595476		3.29897	18.0299	421.363	1029.48						373.47	1.31998
	2071.7	2.08156	0	1.53185		3921.8	2.08156	1.80073	3.07031	1571.8	2.08156	1.80073	3.07031						3.70068	50.6235	861.716	1130.08	301.34	1.07012		4.03181	34.3108	320.077	176.923						1243.59	0.832209
	2071.8	0	3.61891	0		3921.9	0	0	3.07031	1571.9	0	0	4.60877						2.18865	68.5889	820.474	100.712	137.455	1.57692		2.7174	41.6254	3644.57	840.963						189.113	0.860863
	2071.9	0	0	1.53185		3922	0	1.80073	7.68307	1572	0	5.43709	7.68307						1.74541	178.363	936.038	5147.91	335.937	0.798723		2.18341	25.3369	191.014	595.989						2836.14	0.285858
	2072	0	1.80073	6.14723		3922.1	0	0	3.07031	1572.1	4.30378	9.05019	4.60877						2.61606	464.99	173.972	72.3932	109.912	0.760808		3.6716	25.3141	555.434	170.053						644.722	0.610705
	2072.1	0	0	1.53185		3922.2	4.30378	3.61891	1.53185	1572.2	2.08156	1.80073	3.07031						1.73615	203.08	1851.81	1158.09	421.199	2.20783		1.83459	10.8263	219.857	117.197						236.534	0.817031
	2072.2	0	0	1.53185		3922.3	4.30378	5.43709	1.53185	1572.3	4.30378	1.80073	3.07031						2.98344	23.5187	1230.05	205.365	122.101	0.76484		1.45372	242.108	1179.6	538.372						588.536	0.725711
	2072.3	0	0	1.53185		3922.4	2.08156	1.80073	1.53185	1572.4	2.08156	1.80073	6.14723						3.95925	14.4627	1229.48	75.9955	434.128	0.443898		3.49797	25.2799	1841.08	390.957						178.538	1.45322
	2072.4	0	1.80073	0		3922.5	0	0	3.07031	1572.5	4.30378	3.61891	7.68307						1.78466	12.6445	846.557	542.342	143.087	2.22527		3.97253	12.6445	819.112	594.159						5982.99	1.2691
	2072.5	0	0	4.60877		3922.6	0	0	1.53185	1572.6	2.08156	0	6.14723						1.64034	318.756	1768.37	95.6302	338.341	1.27361		3.38343	48.8266	348.2	79.5885						1227.51	0.784205
	2072.6	2.08156	0	0		3922.7	2.08156	1.80073	3.07031	1572.7	4.30378	1.80073	0						2.52616	622.512	724.717	917.943	120.798	0.871298		4.40166	166.157	573.319	106.838						1424.22	0.558599
	2072.7	0	1.80073	1.53185		3922.8	0	0	3.07031	1572.8	0	1.80073	6.14723						2.64972	656.475	155.579	465.199	647.332	0.932919		2.1302	131.979	7396.98	1500.98						732.983	1.49316
	2072.8	0	1.80073	1.53185		3922.9	2.08156	0	1.53185	1572.9	0	1.80073	9.20839						3.8555	43.401	804.881	1406.96	114.515	1.0009		1.76938	52.4995	546.376	255.139						400.53	0.97026
	2072.9	0	0	7.68307		3923	2.08156	5.43709	4.60877	1573	0	0	3.07031						2.99226	25.2406	441.545	84.8998	386.417	0.821246		2.36257	10.8263	962.392	440.829						496.199	1.19373
	2073	0	3.61891	1.53185		3923.1	0	3.61891	3.07031	1573.1	2.08156	1.80073	6.14723						3.08984	180.333	1161.21	36.2057	357.167	1.32213		2.32305	57.9381	245.683	90.5738						1993.75	1.20084
	2073.1	2.08156	0	4.60877		3923.2	2.08156	0	6.14723	1573.2	0	0	4.60877						2.15314	192.215	1161.49	1568	108.653	1.6658		2.75167	65.0841	152.835	97.7565						392.364	0.951471
	2073.2	0	1.80073	1.53185		3923.3	2.08156	1.80073	4.60877	1573.3	2.08156	1.80073	0						2.70492	32.5461	923.423	1885.8	134.455	1.01306		4.54173	52.2471	2163.85	586.562						2838.05	1.44499
	2073.3	0	1.80073	3.07031		3923.4	2.08156	1.80073	4.60877	1573.4	0	1.80073	1.53185						3.73593	146.409	7158.82	574.452	2638.66	0.871668		3.05017	41.6375	319.269	50.6451						159.017	1.13198
	2073.4	0	17.9704	3.07031		3923.5	6.526	3.61891	9.20839	1573.5	2.08156	0	3.07031						3.35087	119.17	692.103	207.885	73.43	1.19363		2.57149	16.1672	114.576	234.992						536.756	1.03389
	2073.5	0	14.411	6.14723		3923.6	8.74822	0	4.60877	1573.6	0	0	6.14723						2.51358	68.751	2709.48	301.21	259.311	0.793885		2.26243	88.7242	10057.7	1428						269.938	0.593111
	2073.6	0	16.1846	1.53185		3923.7	0	0	9.20839	1573.7	0	3.61891	6.14723						2.4696	23.5187	3393.22	2793.72	799.98	1.05536		3.49738	90.4774	844.91	264.176						1125.96	1.03038
	2073.7	2.08156	12.6307	6.14723		3923.8	0	1.80073	4.60877	1573.8	2.08156	1.80073	3.07031						5.58885	523.492	1525.07	173.039	625.653	0.519688		3.24137	45.2559	495.847	236.628						1919.6	1.59749
	2073.8	0	19.7548	9.20839		3923.9	2.08156	5.43709	3.07031	1573.9	0	1.80073	1.53185						3.04755	195.921	736.798	88.5986	166.307	1.22761		3.51364	140.974	291.205	119.487						285.02	0.823346
	2073.9	0	12.6307	6.14723		3924	0	0	9.20839	1574	2.08156	1.80073	7.68307						2.25528	14.4314	241.684	540.863	255.079	1.47438		3.18861	65.1675	783.414	295.588						2600.64	1.23434
	2074	0	5.43709	3.07031		3924.1	4.30378	5.43709	3.07031	1574.1	2.08156	1.80073	3.07031						2.38731	97.4048	1779.63	190.654	770.969	1.89499		1.79051	10.8263	337.105	88.5991						346.797	1.38748
	2074.1	0	5.43709	3.07031		3924.2	4.30378	1.80073	3.07031	1574.2	0	0	3.07031						2.85929	43.388	630.7	851.248	265.145	2.12725		2.64221	66.8953	3784.63	1183.27						421.607	5.34036
	2074.2	0	3.61891	3.07031		3924.3	0	0	3.07031	1574.3	4.30378	1.80073	4.60877						4.09223	27.1497	1675.81	199.116	613.224	1.40888		3.5746	41.5458	1265.84	241.483						189.262	0.705232
	2074.3	2.08156	1.80073	1.53185		3924.4	2.08156	1.80073	4.60877	1574.4	2.08156	3.61891	4.60877						2.50097	21.6639	473.55	109.884	1907.9	2.14163		1.92777	52.4991	369.12	144.83						805.022	0.91212
	2074.4	0	1.80073	4.60877		3924.5	4.30378	1.80073	3.07031	1574.5	0	3.61891	10.7295						2.85375	30.7633	772.39	43.4244	102.332	1.4924		2.3508	16.2634	102.444	12.6445						287.306	0.814683
	2074.5	0	0	0		3924.6	2.08156	0	4.60877	1574.6	0	1.80073	6.14723						4.52478	28.9505	2625.12	396.451	487.869	1.34848		3.22612	126.606	1843.42	601.285						246.206	0.469313
	2074.6	0	5.43709	1.53185		3924.7	2.08156	0	4.60877	1574.7	0	0	3.07031						3.75752	65.1116	192.907	362.468	417.31	0.948277		2.9767	83.1869	340.383	28.9367						1646.62	1.10722
	2074.7	0	1.80073	3.07031		3924.8	0	3.61891	0	1574.8	4.30378	0	0						2.35875	12.6445	489.546	66.9931	235.213	1.05556		3.16163	21.7005	353.671	455.52						1554.05	1.18852
	2074.8	2.08156	1.80073	4.60877		3924.9	2.08156	7.24995	4.60877	1574.9	2.08156	1.80073	0						2.0579	133.684	645.389	524.009	173.819	0.717015		3.77433	28.8808	315.211	139.297						2155.29	0.842629
	2074.9	2.08156	3.61891	0		3925	0	1.80073	9.20839	1575	2.08156	3.61891	0						3.94346	304.733	198.46	191.804	24.3642	0.531835		2.94521	10.8263	228.647	740.744						1332.89	0.987601
	2075	0	0	1.53185		3925.1	0	1.80073	4.60877	1575.1	0	3.61891	3.07031						2.69746	37.9519	4622.93	1218.75	374.933	1.11222		3.52245	102.994	192.962	101.266						299.134	0.959647
	2075.1	2.08156	0	4.60877		3925.2	2.08156	1.80073	1.53185	1575.2	2.08156	5.43709	7.68307						2.62822	168.024	809.707	190.253	256.468	1.77812		4.16941	180.195	210.261	75.8396						2155.64	0.868399
	2075.2	0	0	3.07031		3925.3	0	0	7.68307	1575.3	0	0	1.53185						1.80001	136.796	182.966	1085.69	169.457	0.843055		1.51692	52.4675	2470.57	468.041						613.018	0.659154
	2075.3	0	1.80073	4.60877		3925.4	2.08156	1.80073	6.14723	1575.4	4.30378	0	1.53185						1.22595	23.467	472.759	175.165	822.346	2.20299		3.07183	41.6317	250.67	137.29						294.35	0.704936
	2075.4	0	1.80073	1.53185		3925.5	4.30378	1.80073	3.07031	1575.5	2.08156	1.80073	3.07031						2.08701	295.842	530.294	627.759	1885.29	0.959434		2.6149	12.6445	232.122	83.2353						3612.84	0.638575
	2075.5	0	1.80073	3.07031		3925.6	6.526	1.80073	0	1575.6	0	5.43709	7.68307						4.16127	27.1376	1743.2	353.7	185.138	0.918136		1.94555	70.3679	345.38	202.416						1566.54	1.43255
	2075.6	0	3.61891	0		3925.7	0	0	3.07031	1575.7	0	0	1.53185						2.34402	88.3464	703.081	39.8009	102.225	1.91253		2.18483	14.4627	203.095	77.7673						244.269	0.997066
	2075.7	0	1.80073	4.60877		3925.8	4.30378	0	4.60877	1575.8	4.30378	3.61891	4.60877						2.10355	28.9505	175.426	170.68	273.731	1.12055		2.97158	97.4296	166.066	257.263						460.811	1.19009
	2075.8	0	1.80073	6.14723		3925.9	0	1.80073	4.60877	1575.9	0	1.80073	1.53185						2.44513	30.7146	154.219	79.4839	1268.1	1.41673		3.19153	27.1376	215.628	85.0814						1152.73	0.711394
	2075.9	0	1.80073	1.53185		3926	0	1.80073	1.53185	1576	2.08156	3.61891	4.60877						3.35378	425.631	461.661	2103.36	271.037	0.847659		2.43608	50.6564	357.567	177.004						957.75	0.341923
	2076	0	0	6.14723		3926.1	2.08156	3.61891	7.68307	1576.1	2.08156	3.61891	1.53185						2.15329	1340.71	1376.32	21.7005	381.51	1.07294		3.51154	59.7141	362.805	157.109						2331.43	1.0355
	2076.1	0	0	3.07031		3926.2	4.30378	3.61891	4.60877	1576.2	2.08156	5.43709	0						1.32808	25.3369	1699.21	351.132	145.204	1.42202		2.55781	10.8263	1006.07	1173.36						268.486	1.38135
	2076.2	0	0	0		3926.3	4.30378	1.80073	1.53185	1576.3	0	5.43709	3.07031						2.18616	14.4627	1107.11	68.7364	166.359	1.76616		3.80224	56.0505	879.295	262.756						455.709	1.78923
	2076.3	0	1.80073	1.53185		3926.4	6.526	5.43709	6.14723	1576.4	0	3.61891	0						3.79566	337.625	742.544	224.784	230.092	0.87944		3.75779	48.8806	120.794	68.7872						1028.45	0.406233
	2076.4	0	0	3.07031		3926.5	6.526	3.61891	1.53185	1576.5	0	0	1.53185						4.05594	16.2496	154.07	716.963	1458.96	0.626593		3.26499	36.067	206.035	129.947						534.145	1.17168
[truncated: 11,561 more rows]
[truncated: 14 more columns]

## Sheet: Fig.3
	Figure 3a
	PEG%	pH 4.0						pH 7.4
[truncated: 68 more rows]

## Sheet: Fig.5
	Figure 5a
[truncated: 78 more rows]

[truncated: 12 more sheets: Fig.7, Fig.S1, Fig.S2, Fig.S3, Fig.S4, Fig.S5, Fig.S6, Fig.S7, Fig.S8, Fig.S9, Fig.S11, Fig.S12]
